# Supplementary material for: A novel signature of aging-related genes associated with lymphatic metastasis for survival prediction in patients with bladder cancer
Source: Front Oncol. 2023 Jun 27;13:1140891. doi: 10.3389/fonc.2023.1140891 (PMC10335803; doi:10.3389/fonc.2023.1140891)
Supplement: Supplementary file 1 [file DataSheet_1.xlsx]

## Sheet: TNM
sampleID	pathologic_M	pathologic_N	N group	pathologic_T
TCGA-BT-A20N-11	MX	N0	N0	T3a
TCGA-BT-A20U-11	M0	N0	N0	T3a
TCGA-BT-A20W-11	M0	N0	N0	T2b
TCGA-BT-A2LA-11	M0	N0	N0	T3a
TCGA-BT-A2LB-11	M0	N0	N0	T3a
TCGA-CU-A0YN-11	M0	N0	N0	T3a
TCGA-GC-A3BM-11	M0	N0	N0	T2b
TCGA-GC-A3WC-11	MX	N0	N0	T3
TCGA-K4-A3WV-11	MX	N0	N0	T2b
TCGA-K4-A54R-11	MX	N0	N0	T2b
TCGA-K4-A5RI-11	MX	N0	N0	T3a
TCGA-BT-A20R-11	M0	N1	N1-3	T3b
TCGA-GC-A6I3-11	MX	N1	N1-3	T3a
TCGA-GD-A3OQ-11	MX	N1	N1-3	T4a
TCGA-BL-A13J-11	M0	N2	N1-3	T4
TCGA-BT-A20Q-11	M0	N2	N1-3	T3b
TCGA-CU-A0YR-11	M0	N2	N1-3	T2
TCGA-GD-A2C5-11	MX	N2	N1-3	T3a
TCGA-GD-A3OP-11	MX	N2	N1-3	T4a
TCGA-2F-A9KQ-01	M0	N0	N0	T3a
TCGA-2F-A9KR-01	M0	N0	N0	T3a
TCGA-2F-A9KT-01	M0	N0	N0	T2b
TCGA-2F-A9KW-01	MX	N0	N0	T3b
TCGA-4Z-AA7M-01	M0	N0	N0	T3a
TCGA-4Z-AA7N-01	M0	N0	N0	T3a
TCGA-4Z-AA7O-01	M0	N0	N0	T2a
TCGA-4Z-AA7R-01	M0	N0	N0	T4b
TCGA-4Z-AA7S-01	M0	N0	N0	T4a
TCGA-4Z-AA7W-01	M0	N0	N0	T2a
TCGA-4Z-AA7Y-01	M0	N0	N0	T2a
TCGA-4Z-AA80-01	M0	N0	N0	T2a
TCGA-4Z-AA81-01	M0	N0	N0	T2b
TCGA-4Z-AA83-01	M0	N0	N0	T2a
TCGA-4Z-AA87-01	M0	N0	N0	T4a
TCGA-4Z-AA89-01	M0	N0	N0	T4b
TCGA-5N-A9KM-01	MX	N0	N0	T4a
TCGA-BL-A13I-01	M0	N0	N0	T3
TCGA-BL-A3JM-01	M0	N0	N0	T3
TCGA-BL-A5ZZ-01	MX	N0	N0	T4a
TCGA-BT-A0S7-01	MX	N0	N0	T4a
TCGA-BT-A0YX-01	M0	N0	N0	T3b
TCGA-BT-A20J-01	MX	N0	N0	T2b
TCGA-BT-A20N-01	MX	N0	N0	T3a
TCGA-BT-A20O-01	MX	N0	N0	T3a
TCGA-BT-A20P-01	M0	N0	N0	T3a
TCGA-BT-A20U-01	M0	N0	N0	T3a
TCGA-BT-A20W-01	M0	N0	N0	T2b
TCGA-BT-A2LA-01	M0	N0	N0	T3a
TCGA-BT-A2LB-01	M0	N0	N0	T3a
TCGA-BT-A3PJ-01	M0	N0	N0	T3b
TCGA-BT-A3PK-01	MX	N0	N0	T2b
TCGA-BT-A42C-01	M0	N0	N0
TCGA-BT-A42E-01	M0	N0	N0	T3a
TCGA-C4-A0F0-01	M0	N0	N0	T2b
TCGA-C4-A0F1-01	M0	N0	N0	T3b
TCGA-C4-A0F6-01	M0	N0	N0	T3b
TCGA-CF-A1HR-01	M0	N0	N0	T3
TCGA-CF-A1HS-01	M0	N0	N0	T3
TCGA-CF-A27C-01	M0	N0	N0	T3
TCGA-CF-A3MF-01	M0	N0	N0	T3
TCGA-CF-A3MG-01	M0	N0	N0	T2
TCGA-CF-A3MH-01	M0	N0	N0	T2
TCGA-CF-A3MI-01	M0	N0	N0	T2
TCGA-CF-A47S-01	M0	N0	N0	T2
TCGA-CF-A47T-01	M0	N0	N0	T2
TCGA-CF-A47V-01	M0	N0	N0	T2
TCGA-CF-A47W-01	M0	N0	N0	T2
TCGA-CF-A47X-01	M0	N0	N0	T2
TCGA-CF-A47Y-01	M0	N0	N0	T2
TCGA-CF-A5U8-01	M0	N0	N0	T2
TCGA-CF-A5UA-01	M0	N0	N0	T2
TCGA-CF-A7I0-01	M0	N0	N0	T2
TCGA-CF-A8HX-01	M0	N0	N0	T2
TCGA-CF-A8HY-01	M0	N0	N0	T2
TCGA-CF-A9FF-01	M0	N0	N0	T2
TCGA-CF-A9FH-01	M0	N0	N0	T2
TCGA-CF-A9FL-01	M0	N0	N0	T3b
TCGA-CF-A9FM-01	M0	N0	N0	T1
TCGA-CU-A0YN-01	M0	N0	N0	T3a
TCGA-CU-A3KJ-01	M0	N0	N0	T3b
TCGA-CU-A3YL-01	M0	N0	N0	T4a
TCGA-CU-A5W6-01	M0	N0	N0	T4a
TCGA-DK-A1A5-01	M0	N0	N0	T2b
TCGA-DK-A1AA-01	M0	N0	N0	T3
TCGA-DK-A1AC-01	M0	N0	N0	T3b
TCGA-DK-A1AE-01	M0	N0	N0	T3
TCGA-DK-A1AG-01	M0	N0	N0	T3
TCGA-DK-A2I1-01	M0	N0	N0	T2b
TCGA-DK-A2I4-01	M0	N0	N0	T3b
TCGA-DK-A3IM-01	M0	N0	N0	T3
TCGA-DK-A3IN-01	M0	N0	N0	T4a
TCGA-DK-A3IQ-01	M0	N0	N0	T3
TCGA-DK-A3IS-01	M0	N0	N0	T2a
TCGA-DK-A3IT-01	M0	N0	N0	T3
TCGA-DK-A3IU-01	M0	N0	N0	T2b
TCGA-DK-A3WW-01	M0	N0	N0	T3
TCGA-DK-A3WX-01	M0	N0	N0	T3
TCGA-DK-A3WY-01	M0	N0	N0	T3
TCGA-DK-A3X1-01	M0	N0	N0	T3
TCGA-DK-A6AV-01	M0	N0	N0	T2a
TCGA-DK-A6AW-01	M0	N0	N0	T2a
TCGA-DK-A6B0-01	M0	N0	N0	T2b
TCGA-DK-A6B1-01	M0	N0	N0	T2a
TCGA-DK-AA6M-01	M0	N0	N0	T2
TCGA-DK-AA6P-01	M0	N0	N0
TCGA-DK-AA6S-01	M0	N0	N0	T3b
TCGA-DK-AA6T-01	M0	N0	N0
TCGA-DK-AA6U-01	M0	N0	N0
TCGA-DK-AA6W-01	M0	N0	N0	T2
TCGA-DK-AA6X-01	M0	N0	N0
TCGA-DK-AA71-01	M0	N0	N0	T2b
TCGA-DK-AA74-01	M0	N0	N0	T3
TCGA-DK-AA75-01	M0	N0	N0	T3
TCGA-DK-AA76-01	M0	N0	N0
TCGA-DK-AA77-01	M0	N0	N0	T2a
TCGA-E5-A4U1-01	M0	N0	N0	T2b
TCGA-E7-A3Y1-01	M0	N0	N0
TCGA-E7-A4XJ-01	M0	N0	N0	T2
TCGA-E7-A541-01	MX	N0	N0	T2b
TCGA-E7-A5KE-01	M0	N0	N0	T2a
TCGA-E7-A5KF-01	M0	N0	N0	T2a
TCGA-E7-A677-01	M0	N0	N0	T2b
TCGA-E7-A678-01	M0	N0	N0	T3
TCGA-E7-A7DU-01	M0	N0	N0	T3
TCGA-E7-A7XN-01	M0	N0	N0	T3
TCGA-E7-A85H-01	M0	N0	N0	T3
TCGA-E7-A8O7-01	M0	N0	N0	T2
TCGA-E7-A8O8-01	M0	N0	N0	T2
TCGA-FD-A3B3-01	MX	N0	N0	T3
TCGA-FD-A3B4-01	MX	N0	N0	T4a
TCGA-FD-A3B6-01	MX	N0	N0	T2b
TCGA-FD-A3B7-01	MX	N0	N0	T3a
TCGA-FD-A3B8-01	MX	N0	N0	T2b
TCGA-FD-A3N5-01	MX	N0	N0	T2b
TCGA-FD-A3N6-01	MX	N0	N0	T2b
TCGA-FD-A3NA-01	MX	N0	N0	T2b
TCGA-FD-A3SN-01	MX	N0	N0	T3b
TCGA-FD-A3SP-01	MX	N0	N0	T3b
TCGA-FD-A43N-01	MX	N0	N0	T3a
TCGA-FD-A43P-01	MX	N0	N0	T2a
TCGA-FD-A43S-01	MX	N0	N0	T3b
TCGA-FD-A43X-01	MX	N0	N0	T2a
TCGA-FD-A43Y-01	MX	N0	N0	T4
TCGA-FD-A5BR-01	MX	N0	N0	T2b
TCGA-FD-A5BS-01	MX	N0	N0	T3b
TCGA-FD-A5BT-01	MX	N0	N0	T3b
TCGA-FD-A5BU-01	MX	N0	N0	T2b
TCGA-FD-A5BV-01	MX	N0	N0	T3b
TCGA-FD-A5BY-01	MX	N0	N0	T3a
TCGA-FD-A5C1-01	MX	N0	N0	T3b
TCGA-FD-A62N-01	MX	N0	N0	T3b
TCGA-FD-A62P-01	MX	N0	N0	T2b
TCGA-FD-A62S-01	MX	N0	N0	T3b
TCGA-FD-A6TB-01	MX	N0	N0	T3a
TCGA-FD-A6TC-01	MX	N0	N0	T4a
TCGA-FD-A6TD-01	MX	N0	N0	T3a
TCGA-FD-A6TK-01	MX	N0	N0	T3a
TCGA-FJ-A3Z9-01	M0	N0	N0	TX
TCGA-FJ-A3ZF-01	M0	N0	N0
TCGA-FT-A3EE-01	MX	N0	N0	T4a
TCGA-G2-A2EC-01	M0	N0	N0
TCGA-G2-A2EF-01	M0	N0	N0
TCGA-G2-A2EJ-01	M0	N0	N0
TCGA-G2-A2EK-01	M0	N0	N0
TCGA-G2-A2EL-01	M0	N0	N0
TCGA-G2-A2EO-01	M0	N0	N0	T3a
TCGA-G2-A2ES-01	M0	N0	N0	T3b
TCGA-G2-AA3B-01	M0	N0	N0	T2
TCGA-GC-A3BM-01	M0	N0	N0	T2b
TCGA-GC-A3I6-01	M0	N0	N0	T3a
TCGA-GC-A3OO-01	M0	N0	N0	T2b
TCGA-GC-A3RB-01	M0	N0	N0	T3b
TCGA-GC-A3RC-01	M0	N0	N0	T2b
TCGA-GC-A3RD-01	M0	N0	N0	T3a
TCGA-GC-A3WC-01	MX	N0	N0	T3
TCGA-GC-A4ZW-01	M0	N0	N0	T3a
TCGA-GC-A6I1-01	MX	N0	N0	T2b
TCGA-GD-A6C6-01	MX	N0	N0	T3a
TCGA-GD-A76B-01	MX	N0	N0	T2b
TCGA-GU-A42Q-01	M0	N0	N0	T3b
TCGA-GU-A763-01	M0	N0	N0	T4
TCGA-GU-A764-01	MX	N0	N0	T2b
TCGA-GU-A766-01	MX	N0	N0	T2a
TCGA-GU-AATQ-01	MX	N0	N0	T3b
TCGA-GV-A3JX-01	MX	N0	N0	T3b
TCGA-GV-A3QI-01	MX	N0	N0	T3b
TCGA-GV-A40G-01	MX	N0	N0	T2a
TCGA-GV-A6ZA-01	MX	N0	N0	T2b
TCGA-H4-A2HO-01	MX	N0	N0	T4a
TCGA-HQ-A2OF-01	M0	N0	N0	T3b
TCGA-HQ-A5NE-01	M0	N0	N0	T3
TCGA-K4-A3WS-01	MX	N0	N0	T3a
TCGA-K4-A3WU-01	MX	N0	N0	T4a
TCGA-K4-A3WV-01	MX	N0	N0	T2b
TCGA-K4-A4AB-01	MX	N0	N0	T4a
TCGA-K4-A4AC-01	MX	N0	N0	T2b
TCGA-K4-A54R-01	MX	N0	N0	T2b
TCGA-K4-A5RH-01	MX	N0	N0	T3a
TCGA-K4-A5RI-01	MX	N0	N0	T3a
TCGA-K4-A5RJ-01	MX	N0	N0	T2b
TCGA-K4-A6FZ-01	MX	N0	N0	T3a
TCGA-K4-AAQO-01	MX	N0	N0	T3a
TCGA-KQ-A41N-01	M0	N0	N0	T3b
TCGA-KQ-A41Q-01	MX	N0	N0	T3b
TCGA-KQ-A41R-01	MX	N0	N0	T2
TCGA-LT-A8JT-01	M0	N0	N0	T2a
TCGA-MV-A51V-01	M0	N0	N0	T3a
TCGA-PQ-A6FI-01	MX	N0	N0	T2a
TCGA-PQ-A6FN-01	MX	N0	N0	T3a
TCGA-R3-A69X-01	M0	N0	N0	T3a
TCGA-S5-AA26-01	MX	N0	N0	T3a
TCGA-SY-A9G5-01	M0	N0	N0	T4a
TCGA-UY-A78O-01	MX	N0	N0	T2
TCGA-UY-A78P-01	MX	N0	N0	T2
TCGA-UY-A8OD-01	MX	N0	N0	T2b
TCGA-UY-A9PA-01	MX	N0	N0	T3a
TCGA-UY-A9PB-01	MX	N0	N0	T3a
TCGA-UY-A9PD-01	MX	N0	N0	T3a
TCGA-UY-A9PH-01	MX	N0	N0	T2b
TCGA-XF-A8HB-01	MX	N0	N0	T2b
TCGA-XF-A8HD-01	MX	N0	N0	T3a
TCGA-XF-A8HE-01	MX	N0	N0	T3b
TCGA-XF-A8HF-01	M0	N0	N0	T3a
TCGA-XF-A8HG-01	MX	N0	N0	T3b
TCGA-XF-A9SH-01	M0	N0	N0	T2b
TCGA-XF-A9SI-01	MX	N0	N0	T2b
TCGA-XF-A9SM-01	MX	N0	N0	T3b
TCGA-XF-A9SP-01	MX	N0	N0	T3b
TCGA-XF-A9ST-01	MX	N0	N0	T3b
TCGA-XF-A9T0-01	MX	N0	N0	T3b
TCGA-XF-A9T2-01	MX	N0	N0	T3b
TCGA-XF-A9T6-01	MX	N0	N0	T3b
TCGA-XF-A9T8-01	MX	N0	N0	T3b
TCGA-XF-AAME-01	MX	N0	N0	T2b
TCGA-XF-AAMG-01	MX	N0	N0	T4a
TCGA-XF-AAMJ-01	M0	N0	N0	T3b
TCGA-XF-AAML-01	MX	N0	N0	T2b
TCGA-XF-AAMQ-01	MX	N0	N0	T2a
TCGA-XF-AAMR-01	MX	N0	N0	T3b
TCGA-XF-AAMW-01	[Discrepancy]	N0	N0	T2b
TCGA-XF-AAMX-01	MX	N0	N0	T3b
TCGA-XF-AAMY-01	MX	N0	N0	T3b
TCGA-XF-AAN1-01	M0	N0	N0	T4a
TCGA-XF-AAN2-01	MX	N0	N0	T2b
TCGA-XF-AAN4-01	MX	N0	N0	T3b
TCGA-XF-AAN5-01	MX	N0	N0	T3b
TCGA-YC-A8S6-01	MX	N0	N0	T2a
TCGA-YF-AA3L-01	MX	N0	N0	T2b
TCGA-ZF-A9R2-01	M0	N0	N0	T2b
TCGA-ZF-A9R5-01	M0	N0	N0	T3
TCGA-ZF-A9RC-01	MX	N0	N0	T3a
TCGA-ZF-A9RM-01	MX	N0	N0	T0
TCGA-ZF-AA4V-01	M0	N0	N0	T3b
TCGA-ZF-AA4W-01	MX	N0	N0	T3b
TCGA-ZF-AA56-01	MX	N0	N0	T4a
TCGA-2F-A9KO-01	M0	N1	N1-3	T3
TCGA-4Z-AA82-01	M0	N1	N1-3	T2a
TCGA-4Z-AA86-01	M0	N1	N1-3	T3a
TCGA-BT-A20R-01	M0	N1	N1-3	T3b
TCGA-BT-A20T-01	M0	N1	N1-3	T3b
TCGA-BT-A2LD-01	M0	N1	N1-3	T3a
TCGA-BT-A42F-01	MX	N1	N1-3	T4a
TCGA-C4-A0EZ-01	M1	N1	N1-3	T3a
TCGA-CU-A3QU-01	M0	N1	N1-3	T2b
TCGA-DK-A1A6-01	M0	N1	N1-3	T2a
TCGA-DK-A2I6-01	M0	N1	N1-3	T2b
TCGA-DK-A6B2-01	M0	N1	N1-3	T3
TCGA-DK-AA6L-01	MX	N1	N1-3	T3
TCGA-DK-AA6Q-01	M0	N1	N1-3	T3
TCGA-DK-AA6R-01	M0	N1	N1-3	T4
TCGA-E5-A2PC-01	MX	N1	N1-3	T2b
TCGA-E7-A6MD-01	M0	N1	N1-3	T4a
TCGA-FD-A3B5-01	MX	N1	N1-3	T2b
TCGA-FD-A3SO-01	MX	N1	N1-3	T3a
TCGA-FD-A5BX-01	MX	N1	N1-3	T3b
TCGA-FD-A5BZ-01	MX	N1	N1-3	T3a
TCGA-FD-A6TI-01	MX	N1	N1-3	T4b
TCGA-G2-AA3C-01	M0	N1	N1-3	T3b
TCGA-G2-AA3F-01	M0	N1	N1-3	T3
TCGA-GC-A3YS-01	MX	N1	N1-3	T3a
TCGA-GC-A6I3-01	MX	N1	N1-3	T3a
TCGA-GD-A3OQ-01	MX	N1	N1-3	T4a
TCGA-GU-A42P-01	M0	N1	N1-3	T3a
TCGA-GV-A3JV-01	MX	N1	N1-3	T3b
TCGA-HQ-A5ND-01	M0	N1	N1-3	T3b
TCGA-K4-A6MB-01	MX	N1	N1-3	T3b
TCGA-K4-A83P-01	MX	N1	N1-3	T4a
TCGA-KQ-A41O-01	M0	N1	N1-3	T3
TCGA-SY-A9G0-01	M0	N1	N1-3	T4
TCGA-UY-A78L-01	MX	N1	N1-3
TCGA-UY-A78N-01	MX	N1	N1-3	T2
TCGA-UY-A8OB-01	MX	N1	N1-3	T3a
TCGA-UY-A8OC-01	MX	N1	N1-3	T4
TCGA-XF-A9SK-01	MX	N1	N1-3	T3b
TCGA-XF-A9SU-01	MX	N1	N1-3	T3b
TCGA-XF-A9T4-01	MX	N1	N1-3	T2b
TCGA-XF-A9T5-01	MX	N1	N1-3	T3a
TCGA-XF-AAMH-01	MX	N1	N1-3	T3b
TCGA-XF-AAN7-01	MX	N1	N1-3	T3a
TCGA-ZF-A9R1-01	M0	N1	N1-3	T3b
TCGA-ZF-AA4R-01	MX	N1	N1-3	T3a
TCGA-2F-A9KP-01	MX	N2	N1-3	T3a
TCGA-4Z-AA84-01	M1	N2	N1-3	T3a
TCGA-BL-A13J-01	M0	N2	N1-3	T4
TCGA-BT-A20Q-01	M0	N2	N1-3	T3b
TCGA-BT-A20V-01	M0	N2	N1-3	T4a
TCGA-BT-A20X-01	M0	N2	N1-3	T4a
TCGA-BT-A3PH-01	MX	N2	N1-3	T3b
TCGA-C4-A0F7-01	M0	N2	N1-3	T4b
TCGA-CU-A0YO-01	MX	N2	N1-3	T3a
TCGA-CU-A0YR-01	M0	N2	N1-3	T2
TCGA-CU-A72E-01	M0	N2	N1-3	T3b
TCGA-DK-A1A3-01	M0	N2	N1-3	T3
TCGA-DK-A1A7-01	M0	N2	N1-3	T3
TCGA-DK-A1AB-01	M0	N2	N1-3	T4a
TCGA-DK-A1AD-01	M0	N2	N1-3	T3b
TCGA-DK-A1AF-01	M0	N2	N1-3	T3
TCGA-DK-A2HX-01	M0	N2	N1-3	T3
TCGA-DK-A3IK-01	M0	N2	N1-3	T3
TCGA-DK-A3IL-01	M0	N2	N1-3	T3
TCGA-DK-A3X2-01	M0	N2	N1-3	T3
TCGA-DK-A6B5-01	M0	N2	N1-3	T4a
TCGA-E5-A4TZ-01	MX	N2	N1-3	T4b
TCGA-FD-A3SJ-01	MX	N2	N1-3	T2b
TCGA-FD-A3SL-01	M1	N2	N1-3	T4a
TCGA-FD-A3SM-01	M1	N2	N1-3	T3a
TCGA-FD-A3SQ-01	MX	N2	N1-3	T3a
TCGA-FD-A3SR-01	MX	N2	N1-3	T4a
TCGA-FD-A43U-01	MX	N2	N1-3	T4a
TCGA-FD-A5C0-01	MX	N2	N1-3	T3a
TCGA-FD-A62O-01	MX	N2	N1-3	T3a
TCGA-FD-A6TA-01	MX	N2	N1-3	T3b
TCGA-FD-A6TE-01	MX	N2	N1-3	T3a
TCGA-FD-A6TF-01	M1	N2	N1-3	T3b
TCGA-FD-A6TG-01	MX	N2	N1-3	T3a
TCGA-FD-A6TH-01	MX	N2	N1-3	T3
TCGA-FJ-A3Z7-01	MX	N2	N1-3	T4a
TCGA-FT-A61P-01	MX	N2	N1-3	T3b
TCGA-G2-AA3D-01	M0	N2	N1-3	T3
TCGA-GD-A2C5-01	MX	N2	N1-3	T3a
TCGA-GD-A3OP-01	MX	N2	N1-3	T4a
TCGA-GU-A42R-01	MX	N2	N1-3	T4a
TCGA-GU-A762-01	MX	N2	N1-3	T4a
TCGA-GU-A767-01	MX	N2	N1-3	T3b
TCGA-GU-AATO-01	MX	N2	N1-3	T4a
TCGA-GU-AATP-01	MX	N2	N1-3	T2
TCGA-GV-A3QF-01	MX	N2	N1-3	T3b
TCGA-GV-A3QK-01	M0	N2	N1-3	T4a
TCGA-HQ-A2OE-01	MX	N2	N1-3	T2a
TCGA-LC-A66R-01	MX	N2	N1-3	T4a
TCGA-S5-A6DX-01	MX	N2	N1-3	T4a
TCGA-UY-A78K-01	MX	N2	N1-3
TCGA-UY-A78M-01	MX	N2	N1-3	T2
TCGA-UY-A9PE-01	MX	N2	N1-3	T2b
TCGA-UY-A9PF-01	MX	N2	N1-3	T3a
TCGA-XF-A8HC-01	MX	N2	N1-3	T3a
TCGA-XF-A8HH-01	M0	N2	N1-3	T3b
TCGA-XF-A8HI-01	MX	N2	N1-3	T2b
TCGA-XF-A9SJ-01	MX	N2	N1-3	T3b
TCGA-XF-A9SL-01	MX	N2	N1-3	T3a
TCGA-XF-A9SV-01	M1	N2	N1-3	T4a
TCGA-XF-A9SW-01	MX	N2	N1-3	T3b
TCGA-XF-A9SX-01	MX	N2	N1-3	T3b
TCGA-XF-A9SY-01	MX	N2	N1-3	T3b
TCGA-XF-A9SZ-01	MX	N2	N1-3	T3b
TCGA-XF-A9T3-01	MX	N2	N1-3	T3b
TCGA-XF-AAMT-01	MX	N2	N1-3	T3b
TCGA-XF-AAMZ-01	MX	N2	N1-3	T3a
TCGA-XF-AAN0-01	M0	N2	N1-3	T4a
TCGA-XF-AAN3-01	MX	N2	N1-3	T3b
TCGA-ZF-A9R9-01	MX	N2	N1-3	T3b
TCGA-ZF-A9RD-01	MX	N2	N1-3	T3a
TCGA-ZF-AA4T-01	MX	N2	N1-3	T4
TCGA-ZF-AA58-01	MX	N2	N1-3	T3a
TCGA-ZF-AA5H-01	M0	N2	N1-3	T3b
TCGA-ZF-AA5P-01	M0	N2	N1-3	T2b
TCGA-DK-A2I2-01	M0	N3	N1-3	T3
TCGA-E7-A7DV-01	MX	N3	N1-3	T4
TCGA-E7-A97Q-01	MX	N3	N1-3	T4a
TCGA-FD-A3SS-01	MX	N3	N1-3	T4
TCGA-FJ-A3ZE-01	M1	N3	N1-3
TCGA-GV-A3JZ-01	MX	N3	N1-3	T4a
TCGA-GV-A3QG-01	MX	N3	N1-3	T3a
TCGA-KQ-A41P-01	M1	N3	N1-3	T3b

## Sheet: survival
sample	os-time	os
TCGA-BT-A20R-11	154	1
TCGA-DK-A6B2-01	477	0
TCGA-XF-A9T4-01	495	1
TCGA-DK-A3IL-01	413	1
TCGA-XF-AAMH-01	344	1
TCGA-FT-A61P-01	337	0
TCGA-C4-A0F7-01	62	1
TCGA-GD-A3OP-11	64	0
TCGA-GV-A3QK-01	832	0
TCGA-UY-A8OC-01	92	1
TCGA-ZF-A9R1-01	773	0
TCGA-C4-A0EZ-01	273	1
TCGA-XF-A9SY-01	640	0
TCGA-FD-A43U-01	636	0
TCGA-DK-A6B5-01	1542	0
TCGA-FD-A6TE-01	376	0
TCGA-BT-A42F-01	864	0
TCGA-ZF-AA5P-01	372	0
TCGA-SY-A9G0-01	1008	1
TCGA-CU-A0YR-01	460	1
TCGA-K4-A83P-01	495	0
TCGA-4Z-AA84-01	460	0
TCGA-K4-A6MB-01	469	0
TCGA-S5-A6DX-01	56	1
TCGA-HQ-A5ND-01	274	1
TCGA-DK-A2HX-01	1420	1
TCGA-XF-A9SU-01	182	1
TCGA-ZF-A9R9-01	864	1
TCGA-DK-A2I2-01	237	1
TCGA-FD-A3SQ-01	1423	1
TCGA-XF-A8HC-01	200	1
TCGA-DK-A1AD-01	3420	0
TCGA-FD-A3SJ-01	739	1
TCGA-BL-A13J-11	81	1
TCGA-2F-A9KO-01	734	1
TCGA-XF-A9T3-01	68	0
TCGA-XF-A9SL-01	2020	1
TCGA-XF-A9SW-01	362	1
TCGA-GV-A3QG-01	0	1
TCGA-FD-A6TI-01	294	1
TCGA-XF-A9SZ-01	859	1
TCGA-ZF-A9RD-01	408	1
TCGA-XF-A9SJ-01	98	1
TCGA-UY-A78K-01	536	1
TCGA-CU-A3QU-01	158	0
TCGA-GU-A762-01	232	1
TCGA-GU-A42R-01	577	1
TCGA-ZF-AA4R-01	1036	1
TCGA-4Z-AA86-01	311	1
TCGA-GV-A3QF-01	617	1
TCGA-GU-A767-01	144	1
TCGA-XF-AAMZ-01	1348	1
TCGA-FD-A62O-01	216	1
TCGA-FD-A3B5-01	272	1
TCGA-XF-AAMT-01	90	1
TCGA-UY-A78L-01	1127	0
TCGA-XF-A8HH-01	57	1
TCGA-GC-A3YS-01	758	0
TCGA-E5-A2PC-01	1326	0
TCGA-FD-A5C0-01	550	1
TCGA-GV-A3JV-01	434	1
TCGA-FD-A3SL-01	712	1
TCGA-GD-A3OQ-11	95	0
TCGA-BT-A20R-01	154	1
TCGA-FD-A6TH-01	131	1
TCGA-GU-AATP-01	1003	0
TCGA-4Z-AA82-01	1556	1
TCGA-ZF-AA5H-01	897	0
TCGA-KQ-A41O-01	1538	0
TCGA-XF-A8HI-01	544	1
TCGA-2F-A9KP-01	364	1
TCGA-DK-AA6Q-01	413	1
TCGA-E7-A97Q-01	246	1
TCGA-DK-A3IK-01	146	1
TCGA-FD-A5BZ-01	835	1
TCGA-UY-A9PE-01	189	0
TCGA-GU-A42P-01	332	1
TCGA-G2-AA3D-01	2139	0
TCGA-KQ-A41P-01	1094	0
TCGA-BT-A3PH-01	142	1
TCGA-E7-A7DV-01	37	0
TCGA-CU-A72E-01	413	1
TCGA-GU-AATO-01	324	1
TCGA-GD-A3OP-01	64	0
TCGA-XF-AAN3-01	2625	0
TCGA-GD-A3OQ-01	95	0
TCGA-FD-A3SM-01	547	1
TCGA-DK-A1A7-01	560	0
TCGA-CU-A0YR-11	460	1
TCGA-E7-A6MD-01	129	0
TCGA-FD-A3SR-01	602	1
TCGA-G2-AA3F-01	893	0
TCGA-GV-A3JZ-01	603	0
TCGA-GD-A2C5-01	812	0
TCGA-DK-AA6R-01	5041	0
TCGA-BT-A20X-01	251	1
TCGA-DK-A1AB-01	508	1
TCGA-GC-A6I3-01	423	0
TCGA-XF-A9SV-01	388	1
TCGA-FD-A6TA-01	1912	0
TCGA-FD-A6TF-01	69	1
TCGA-E5-A4TZ-01	467	1
TCGA-BL-A13J-01	81	1
TCGA-DK-A1A6-01	2020	0
TCGA-CU-A0YO-01	149	1
TCGA-BT-A20T-01	453	1
TCGA-DK-A2I6-01	2656	0
TCGA-XF-A9T5-01	2027	0
TCGA-XF-AAN7-01	565	1
TCGA-DK-A1AF-01	536	0
TCGA-XF-A9SX-01	719	1
TCGA-UY-A9PF-01	117	0
TCGA-BT-A20V-01	154	1
TCGA-FJ-A3Z7-01	945	0
TCGA-ZF-AA4T-01	599	1
TCGA-DK-A3X2-01	547	1
TCGA-UY-A78N-01	2641	1
TCGA-FD-A3SS-01	391	1
TCGA-DK-A1A3-01	665	1
TCGA-XF-A9SK-01	486	1
TCGA-FJ-A3ZE-01	324	1
TCGA-BT-A20Q-01	593	1
TCGA-FD-A5BX-01	173	1
TCGA-UY-A78M-01	690	1
TCGA-GC-A6I3-11	423	0
TCGA-DK-AA6L-01	1163	1
TCGA-ZF-AA58-01	1649	0
TCGA-GD-A2C5-11	812	0
TCGA-XF-AAN0-01	1718	1
TCGA-BT-A20Q-11	593	1
TCGA-G2-AA3C-01	211	1
TCGA-HQ-A2OE-01	1174	0
TCGA-UY-A8OB-01	2109	0
TCGA-FD-A6TG-01	93	1
TCGA-LC-A66R-01	466	0
TCGA-FD-A3SO-01	168	1
TCGA-BT-A2LD-01	623	1
TCGA-DK-AA6S-01	5050	0
TCGA-GU-A763-01	997	0
TCGA-FD-A5C1-01	1792	0
TCGA-GU-A42Q-01	344	1
TCGA-G2-A2EF-01	1884	0
TCGA-XF-A9T2-01	575	1
TCGA-G2-A2EK-01	485	0
TCGA-FD-A6TB-01	572	0
TCGA-UY-A9PD-01	542	0
TCGA-DK-AA6P-01	457	0
TCGA-GC-A3I6-01	630	1
TCGA-FD-A3B7-01	122	1
TCGA-BT-A20U-11	455	1
TCGA-4Z-AA7S-01	1064	1
TCGA-DK-AA75-01	340	1
TCGA-XF-AAML-01	232	1
TCGA-KQ-A41R-01	1350	0
TCGA-4Z-AA87-01	1454	0
TCGA-BT-A2LA-01	522	0
TCGA-FD-A3NA-01	1845	0
TCGA-2F-A9KW-01	254	1
TCGA-4Z-AA80-01	19	1
TCGA-XF-A8HD-01	2964	0
TCGA-2F-A9KT-01	3314	0
TCGA-E7-A677-01	820	0
TCGA-FD-A43S-01	455	0
TCGA-K4-A4AC-01	278	1
TCGA-GU-A766-01	480	0
TCGA-E7-A7XN-01	428	0
TCGA-XF-AAMW-01	253	1
TCGA-K4-A3WV-11	646	0
TCGA-GC-A4ZW-01	15	0
TCGA-G2-AA3B-01	2008	0
TCGA-GC-A3RB-01	582	0
TCGA-FJ-A3ZF-01	524	0
TCGA-XF-A9SH-01	1971	1
TCGA-K4-A5RI-01	356	1
TCGA-BT-A20W-01	254	1
TCGA-CU-A3YL-01	906	0
TCGA-CU-A0YN-11	393	1
TCGA-XF-A9T8-01	418	1
TCGA-C4-A0F6-01	700	0
TCGA-DK-AA6U-01	578	0
TCGA-CF-A9FM-01	398	0
TCGA-E7-A7DU-01	28	0
TCGA-UY-A9PA-01	1072	0
TCGA-CF-A47X-01	384	0
TCGA-GV-A40G-01	580	0
TCGA-HQ-A2OF-01	1947	0
TCGA-DK-AA71-01	415	0
TCGA-UY-A9PH-01	1561	0
TCGA-XF-A8HF-01	2954	1
TCGA-CF-A5UA-01	365	0
TCGA-CF-A47W-01	368	0
TCGA-K4-A54R-11	842	0
TCGA-GC-A3RD-01	428	0
TCGA-HQ-A5NE-01	370	1
TCGA-FD-A3N5-01	685	1
TCGA-E7-A3Y1-01	163	0
TCGA-4Z-AA81-01	1270	1
TCGA-G2-A2EC-01	696	1
TCGA-K4-A5RJ-01	539	0
TCGA-CF-A5U8-01	399	0
TCGA-K4-A3WS-01	761	0
TCGA-DK-AA6W-01	415	1
TCGA-DK-A3IS-01	1529	0
TCGA-G2-A2EO-01	1804	1
TCGA-XF-A9T0-01	799	0
TCGA-FD-A5BU-01	588	0
TCGA-GV-A3JX-01	581	0
TCGA-FD-A62S-01	406	1
TCGA-BT-A2LB-01	492	1
TCGA-XF-AAMJ-01	1670	1
TCGA-CF-A9FL-01	565	1
TCGA-K4-A54R-01	842	0
TCGA-FT-A3EE-01	99	1
TCGA-FD-A43P-01	832	0
TCGA-K4-A5RH-01	276	0
TCGA-R3-A69X-01	433	0
TCGA-FD-A3B8-01	384	0
TCGA-XF-AAMX-01	206	1
TCGA-CF-A1HS-01	382	0
TCGA-YC-A8S6-01	293	0
TCGA-ZF-AA4W-01	1830	0
TCGA-BT-A42E-01	1108	0
TCGA-BT-A20U-01	455	1
TCGA-GU-A764-01	610	0
TCGA-CF-A8HX-01	345	0
TCGA-E5-A4U1-01	1181	0
TCGA-FD-A3SN-01	887	0
TCGA-CF-A47V-01	379	0
TCGA-FD-A5BR-01	813	0
TCGA-XF-AAN4-01	823	1
TCGA-XF-A9ST-01	128	1
TCGA-GV-A6ZA-01	691	0
TCGA-PQ-A6FN-01	507	0
TCGA-XF-A9T6-01	64	0
TCGA-CF-A3MG-01	369	0
TCGA-DK-A1A5-01	65	1
TCGA-ZF-AA56-01	259	1
TCGA-GC-A3WC-01	540	0
TCGA-4Z-AA7N-01	1367	1
TCGA-H4-A2HO-01	46	0
TCGA-2F-A9KQ-01	2886	0
TCGA-4Z-AA7M-01	495	0
TCGA-ZF-A9RM-01	1455	0
TCGA-FD-A6TD-01	386	1
TCGA-BT-A20N-11	795	1
TCGA-ZF-AA4V-01	1806	0
TCGA-GV-A3QI-01	1110	0
TCGA-CU-A5W6-01	56	1
TCGA-BL-A3JM-01	205	1
TCGA-CF-A9FF-01	361	0
TCGA-FD-A62P-01	191	1
TCGA-XF-AAME-01	2828	1
TCGA-FD-A43N-01	699	0
TCGA-GC-A3BM-01	651	1
TCGA-FD-A43Y-01	474	1
TCGA-XF-AAMG-01	3364	0
TCGA-UY-A8OD-01	3432	0
TCGA-2F-A9KR-01	3183	1
TCGA-BT-A20O-01	370	1
TCGA-ZF-A9RC-01	2868	0
TCGA-BT-A20N-01	795	1
TCGA-DK-A3WX-01	321	1
TCGA-CU-A0YN-01	393	1
TCGA-CF-A9FH-01	0	0
TCGA-FD-A3SP-01	783	0
TCGA-FD-A5BT-01	328	1
TCGA-CF-A3MI-01	370	0
TCGA-LT-A8JT-01	641	0
TCGA-CF-A47T-01	385	1
TCGA-FJ-A3Z9-01	385	1
TCGA-DK-A6AW-01	1621	0
TCGA-S5-AA26-01	503	0
TCGA-CU-A3KJ-01	562	0
TCGA-DK-AA76-01	366	0
TCGA-CF-A1HR-01	389	0
TCGA-BT-A2LB-11	492	1
TCGA-DK-A6B1-01	2049	0
TCGA-CF-A47Y-01	373	0
TCGA-GC-A3RC-01	484	0
TCGA-E7-A678-01	798	0
TCGA-UY-A9PB-01	899	0
TCGA-MV-A51V-01	410	0
TCGA-BT-A0S7-01	200	1
TCGA-CF-A8HY-01	345	0
TCGA-BT-A20W-11	254	1
TCGA-FD-A3B4-01	510	1
TCGA-K4-AAQO-01	359	0
TCGA-DK-A3X1-01	2009	0
TCGA-DK-AA6M-01	1582	0
TCGA-DK-A3IT-01	648	0
TCGA-C4-A0F1-01	89	0
TCGA-BT-A3PK-01	303	1
TCGA-KQ-A41Q-01	1429	0
TCGA-SY-A9G5-01	1186	0
TCGA-UY-A78P-01	2380	0
TCGA-UY-A78O-01	2312	0
TCGA-DK-A3WW-01	633	0
TCGA-ZF-A9R5-01	1090	0
TCGA-DK-A1AG-01	475	0
TCGA-ZF-A9R2-01	642	0
TCGA-DK-A1AC-01	3981	0
TCGA-BT-A20P-01	544	1
TCGA-XF-AAMY-01	3011	0
TCGA-K4-A4AB-01	84	0
TCGA-BT-A3PJ-01	789	0
TCGA-FD-A43X-01	110	0
TCGA-4Z-AA83-01	2024	0
TCGA-DK-AA6T-01	572	0
TCGA-E7-A8O8-01	13	0
TCGA-FD-A3B6-01	1005	1
TCGA-XF-AAN5-01	2293	0
TCGA-XF-A8HG-01	467	1
TCGA-E7-A5KE-01	17	0
TCGA-DK-A1AE-01	491	0
TCGA-GU-AATQ-01	213	1
TCGA-CF-A47S-01	333	0
TCGA-XF-A8HB-01	1370	0
TCGA-XF-AAMQ-01	2177	0
TCGA-DK-AA77-01	618	0
TCGA-CF-A3MH-01	398	0
TCGA-XF-A9SP-01	454	1
TCGA-4Z-AA7W-01	840	0
TCGA-GC-A6I1-01	272	1
TCGA-DK-A1AA-01	578	0
TCGA-E7-A541-01	778	1
TCGA-DK-A6AV-01	1952	0
TCGA-BT-A2LA-11	522	0
TCGA-E7-A5KF-01	20	0
TCGA-YF-AA3L-01	364	0
TCGA-DK-AA74-01	1708	0
TCGA-FD-A3N6-01	851	0
TCGA-4Z-AA89-01	1029	0
TCGA-DK-A3IU-01	706	1
TCGA-C4-A0F0-01	59	0
TCGA-K4-A5RI-11	356	1
TCGA-FD-A62N-01	82	0
TCGA-DK-A3WY-01	4967	0
TCGA-XF-AAMR-01	2790	0
TCGA-CF-A3MF-01	383	0
TCGA-GC-A3WC-11	540	0
TCGA-G2-A2ES-01	1004	1
TCGA-GC-A3OO-01	481	0
TCGA-K4-A6FZ-01	55	0
TCGA-G2-A2EJ-01	1460	0
TCGA-XF-A8HE-01	3817	0
TCGA-XF-A9SI-01	2423	0
TCGA-DK-A2I1-01	546	0
TCGA-BT-A0YX-01	400	1
TCGA-K4-A3WV-01	646	0
TCGA-E7-A8O7-01	466	0
TCGA-FD-A5BY-01	251	0
TCGA-PQ-A6FI-01	372	0
TCGA-DK-A3IM-01	248	1
TCGA-G2-A2EL-01	819	1
TCGA-FD-A5BS-01	1639	0
TCGA-FD-A6TC-01	187	0
TCGA-4Z-AA7R-01	522	1
TCGA-E7-A85H-01	394	0
TCGA-DK-AA6X-01	467	0
TCGA-CF-A27C-01	425	0
TCGA-KQ-A41N-01	1604	0
TCGA-GD-A76B-01	224	0
TCGA-XF-A9SM-01	1048	0
TCGA-DK-A2I4-01	4343	0
TCGA-FD-A3B3-01	974	1
TCGA-4Z-AA7Y-01	1522	0
TCGA-FD-A5BV-01	163	1
TCGA-BT-A20J-01	579	1
TCGA-GD-A6C6-01	67	0
TCGA-XF-AAN2-01	1869	1
TCGA-4Z-AA7O-01	512	0
TCGA-XF-AAN1-01	941	1
TCGA-BT-A42C-01	873	0
TCGA-K4-A3WU-01	105	0
TCGA-BL-A5ZZ-01	377	0
TCGA-CF-A7I0-01	368	0
TCGA-DK-A3IN-01	250	1
TCGA-DK-A6B0-01	2330	0
TCGA-E7-A4XJ-01	68	1
TCGA-5N-A9KM-01	530	1
TCGA-FD-A6TK-01	330	0
TCGA-DK-A3IQ-01	539	1
TCGA-GC-A3BM-11	651	1
TCGA-BL-A13I-01	223	1

## Sheet: DEGs group
sample	group
TCGA-BT-A20R-11
TCGA-DK-A6B2-01	LN positive
TCGA-XF-A9T4-01	LN positive
TCGA-DK-A3IL-01	LN positive
TCGA-XF-AAMH-01	LN positive
TCGA-FT-A61P-01	LN positive
TCGA-C4-A0F7-01	LN positive
TCGA-GD-A3OP-11
TCGA-GV-A3QK-01	LN positive
TCGA-UY-A8OC-01	LN positive
TCGA-ZF-A9R1-01	LN positive
TCGA-C4-A0EZ-01	LN positive
TCGA-XF-A9SY-01	LN positive
TCGA-FD-A43U-01	LN positive
TCGA-DK-A6B5-01	LN positive
TCGA-FD-A6TE-01	LN positive
TCGA-BT-A42F-01	LN positive
TCGA-ZF-AA5P-01	LN positive
TCGA-SY-A9G0-01	LN positive
TCGA-CU-A0YR-01	LN positive
TCGA-K4-A83P-01	LN positive
TCGA-4Z-AA84-01	LN positive
TCGA-K4-A6MB-01	LN positive
TCGA-S5-A6DX-01	LN positive
TCGA-HQ-A5ND-01	LN positive
TCGA-DK-A2HX-01	LN positive
TCGA-XF-A9SU-01	LN positive
TCGA-ZF-A9R9-01	LN positive
TCGA-DK-A2I2-01	LN positive
TCGA-FD-A3SQ-01	LN positive
TCGA-XF-A8HC-01	LN positive
TCGA-DK-A1AD-01	LN positive
TCGA-FD-A3SJ-01	LN positive
TCGA-BL-A13J-11
TCGA-2F-A9KO-01	LN positive
TCGA-XF-A9T3-01	LN positive
TCGA-XF-A9SL-01	LN positive
TCGA-XF-A9SW-01	LN positive
TCGA-GV-A3QG-01	LN positive
TCGA-FD-A6TI-01	LN positive
TCGA-XF-A9SZ-01	LN positive
TCGA-ZF-A9RD-01	LN positive
TCGA-XF-A9SJ-01	LN positive
TCGA-UY-A78K-01	LN positive
TCGA-CU-A3QU-01	LN positive
TCGA-GU-A762-01	LN positive
TCGA-GU-A42R-01	LN positive
TCGA-ZF-AA4R-01	LN positive
TCGA-4Z-AA86-01	LN positive
TCGA-GV-A3QF-01	LN positive
TCGA-GU-A767-01	LN positive
TCGA-XF-AAMZ-01	LN positive
TCGA-FD-A62O-01	LN positive
TCGA-FD-A3B5-01	LN positive
TCGA-XF-AAMT-01	LN positive
TCGA-UY-A78L-01	LN positive
TCGA-XF-A8HH-01	LN positive
TCGA-GC-A3YS-01	LN positive
TCGA-E5-A2PC-01	LN positive
TCGA-FD-A5C0-01	LN positive
TCGA-GV-A3JV-01	LN positive
TCGA-FD-A3SL-01	LN positive
TCGA-GD-A3OQ-11
TCGA-BT-A20R-01	LN positive
TCGA-FD-A6TH-01	LN positive
TCGA-GU-AATP-01	LN positive
TCGA-4Z-AA82-01	LN positive
TCGA-ZF-AA5H-01	LN positive
TCGA-KQ-A41O-01	LN positive
TCGA-XF-A8HI-01	LN positive
TCGA-2F-A9KP-01	LN positive
TCGA-DK-AA6Q-01	LN positive
TCGA-E7-A97Q-01	LN positive
TCGA-DK-A3IK-01	LN positive
TCGA-FD-A5BZ-01	LN positive
TCGA-UY-A9PE-01	LN positive
TCGA-GU-A42P-01	LN positive
TCGA-G2-AA3D-01	LN positive
TCGA-KQ-A41P-01	LN positive
TCGA-BT-A3PH-01	LN positive
TCGA-E7-A7DV-01	LN positive
TCGA-CU-A72E-01	LN positive
TCGA-GU-AATO-01	LN positive
TCGA-GD-A3OP-01	LN positive
TCGA-XF-AAN3-01	LN positive
TCGA-GD-A3OQ-01	LN positive
TCGA-FD-A3SM-01	LN positive
TCGA-DK-A1A7-01	LN positive
TCGA-CU-A0YR-11
TCGA-E7-A6MD-01	LN positive
TCGA-FD-A3SR-01	LN positive
TCGA-G2-AA3F-01	LN positive
TCGA-GV-A3JZ-01	LN positive
TCGA-GD-A2C5-01	LN positive
TCGA-DK-AA6R-01	LN positive
TCGA-BT-A20X-01	LN positive
TCGA-DK-A1AB-01	LN positive
TCGA-GC-A6I3-01	LN positive
TCGA-XF-A9SV-01	LN positive
TCGA-FD-A6TA-01	LN positive
TCGA-FD-A6TF-01	LN positive
TCGA-E5-A4TZ-01	LN positive
TCGA-BL-A13J-01	LN positive
TCGA-DK-A1A6-01	LN positive
TCGA-CU-A0YO-01	LN positive
TCGA-BT-A20T-01	LN positive
TCGA-DK-A2I6-01	LN positive
TCGA-XF-A9T5-01	LN positive
TCGA-XF-AAN7-01	LN positive
TCGA-DK-A1AF-01	LN positive
TCGA-XF-A9SX-01	LN positive
TCGA-UY-A9PF-01	LN positive
TCGA-BT-A20V-01	LN positive
TCGA-FJ-A3Z7-01	LN positive
TCGA-ZF-AA4T-01	LN positive
TCGA-DK-A3X2-01	LN positive
TCGA-UY-A78N-01	LN positive
TCGA-FD-A3SS-01	LN positive
TCGA-DK-A1A3-01	LN positive
TCGA-XF-A9SK-01	LN positive
TCGA-FJ-A3ZE-01	LN positive
TCGA-BT-A20Q-01	LN positive
TCGA-FD-A5BX-01	LN positive
TCGA-UY-A78M-01	LN positive
TCGA-GC-A6I3-11
TCGA-DK-AA6L-01	LN positive
TCGA-ZF-AA58-01	LN positive
TCGA-GD-A2C5-11
TCGA-XF-AAN0-01	LN positive
TCGA-BT-A20Q-11
TCGA-G2-AA3C-01	LN positive
TCGA-HQ-A2OE-01	LN positive
TCGA-UY-A8OB-01	LN positive
TCGA-FD-A6TG-01	LN positive
TCGA-LC-A66R-01	LN positive
TCGA-FD-A3SO-01	LN positive
TCGA-BT-A2LD-01	LN positive
TCGA-DK-AA6S-01	LN negative
TCGA-GU-A763-01	LN negative
TCGA-FD-A5C1-01	LN negative
TCGA-GU-A42Q-01	LN negative
TCGA-G2-A2EF-01	LN negative
TCGA-XF-A9T2-01	LN negative
TCGA-G2-A2EK-01	LN negative
TCGA-FD-A6TB-01	LN negative
TCGA-UY-A9PD-01	LN negative
TCGA-DK-AA6P-01	LN negative
TCGA-GC-A3I6-01	LN negative
TCGA-FD-A3B7-01	LN negative
TCGA-BT-A20U-11
TCGA-4Z-AA7S-01	LN negative
TCGA-DK-AA75-01	LN negative
TCGA-XF-AAML-01	LN negative
TCGA-KQ-A41R-01	LN negative
TCGA-4Z-AA87-01	LN negative
TCGA-BT-A2LA-01	LN negative
TCGA-FD-A3NA-01	LN negative
TCGA-2F-A9KW-01	LN negative
TCGA-4Z-AA80-01	LN negative
TCGA-XF-A8HD-01	LN negative
TCGA-2F-A9KT-01	LN negative
TCGA-E7-A677-01	LN negative
TCGA-FD-A43S-01	LN negative
TCGA-K4-A4AC-01	LN negative
TCGA-GU-A766-01	LN negative
TCGA-E7-A7XN-01	LN negative
TCGA-XF-AAMW-01	LN negative
TCGA-K4-A3WV-11
TCGA-GC-A4ZW-01	LN negative
TCGA-G2-AA3B-01	LN negative
TCGA-GC-A3RB-01	LN negative
TCGA-FJ-A3ZF-01	LN negative
TCGA-XF-A9SH-01	LN negative
TCGA-K4-A5RI-01	LN negative
TCGA-BT-A20W-01	LN negative
TCGA-CU-A3YL-01	LN negative
TCGA-CU-A0YN-11
TCGA-XF-A9T8-01	LN negative
TCGA-C4-A0F6-01	LN negative
TCGA-DK-AA6U-01	LN negative
TCGA-CF-A9FM-01	LN negative
TCGA-E7-A7DU-01	LN negative
TCGA-UY-A9PA-01	LN negative
TCGA-CF-A47X-01	LN negative
TCGA-GV-A40G-01	LN negative
TCGA-HQ-A2OF-01	LN negative
TCGA-DK-AA71-01	LN negative
TCGA-UY-A9PH-01	LN negative
TCGA-XF-A8HF-01	LN negative
TCGA-CF-A5UA-01	LN negative
TCGA-CF-A47W-01	LN negative
TCGA-K4-A54R-11
TCGA-GC-A3RD-01	LN negative
TCGA-HQ-A5NE-01	LN negative
TCGA-FD-A3N5-01	LN negative
TCGA-E7-A3Y1-01	LN negative
TCGA-4Z-AA81-01	LN negative
TCGA-G2-A2EC-01	LN negative
TCGA-K4-A5RJ-01	LN negative
TCGA-CF-A5U8-01	LN negative
TCGA-K4-A3WS-01	LN negative
TCGA-DK-AA6W-01	LN negative
TCGA-DK-A3IS-01	LN negative
TCGA-G2-A2EO-01	LN negative
TCGA-XF-A9T0-01	LN negative
TCGA-FD-A5BU-01	LN negative
TCGA-GV-A3JX-01	LN negative
TCGA-FD-A62S-01	LN negative
TCGA-BT-A2LB-01	LN negative
TCGA-XF-AAMJ-01	LN negative
TCGA-CF-A9FL-01	LN negative
TCGA-K4-A54R-01	LN negative
TCGA-FT-A3EE-01	LN negative
TCGA-FD-A43P-01	LN negative
TCGA-K4-A5RH-01	LN negative
TCGA-R3-A69X-01	LN negative
TCGA-FD-A3B8-01	LN negative
TCGA-XF-AAMX-01	LN negative
TCGA-CF-A1HS-01	LN negative
TCGA-YC-A8S6-01	LN negative
TCGA-ZF-AA4W-01	LN negative
TCGA-BT-A42E-01	LN negative
TCGA-BT-A20U-01	LN negative
TCGA-GU-A764-01	LN negative
TCGA-CF-A8HX-01	LN negative
TCGA-E5-A4U1-01	LN negative
TCGA-FD-A3SN-01	LN negative
TCGA-CF-A47V-01	LN negative
TCGA-FD-A5BR-01	LN negative
TCGA-XF-AAN4-01	LN negative
TCGA-XF-A9ST-01	LN negative
TCGA-GV-A6ZA-01	LN negative
TCGA-PQ-A6FN-01	LN negative
TCGA-XF-A9T6-01	LN negative
TCGA-CF-A3MG-01	LN negative
TCGA-DK-A1A5-01	LN negative
TCGA-ZF-AA56-01	LN negative
TCGA-GC-A3WC-01	LN negative
TCGA-4Z-AA7N-01	LN negative
TCGA-H4-A2HO-01	LN negative
TCGA-2F-A9KQ-01	LN negative
TCGA-4Z-AA7M-01	LN negative
TCGA-ZF-A9RM-01	LN negative
TCGA-FD-A6TD-01	LN negative
TCGA-BT-A20N-11
TCGA-ZF-AA4V-01	LN negative
TCGA-GV-A3QI-01	LN negative
TCGA-CU-A5W6-01	LN negative
TCGA-BL-A3JM-01	LN negative
TCGA-CF-A9FF-01	LN negative
TCGA-FD-A62P-01	LN negative
TCGA-XF-AAME-01	LN negative
TCGA-FD-A43N-01	LN negative
TCGA-GC-A3BM-01	LN negative
TCGA-FD-A43Y-01	LN negative
TCGA-XF-AAMG-01	LN negative
TCGA-UY-A8OD-01	LN negative
TCGA-2F-A9KR-01	LN negative
TCGA-BT-A20O-01	LN negative
TCGA-ZF-A9RC-01	LN negative
TCGA-BT-A20N-01	LN negative
TCGA-DK-A3WX-01	LN negative
TCGA-CU-A0YN-01	LN negative
TCGA-CF-A9FH-01	LN negative
TCGA-FD-A3SP-01	LN negative
TCGA-FD-A5BT-01	LN negative
TCGA-CF-A3MI-01	LN negative
TCGA-LT-A8JT-01	LN negative
TCGA-CF-A47T-01	LN negative
TCGA-FJ-A3Z9-01	LN negative
TCGA-DK-A6AW-01	LN negative
TCGA-S5-AA26-01	LN negative
TCGA-CU-A3KJ-01	LN negative
TCGA-DK-AA76-01	LN negative
TCGA-CF-A1HR-01	LN negative
TCGA-BT-A2LB-11
TCGA-DK-A6B1-01	LN negative
TCGA-CF-A47Y-01	LN negative
TCGA-GC-A3RC-01	LN negative
TCGA-E7-A678-01	LN negative
TCGA-UY-A9PB-01	LN negative
TCGA-MV-A51V-01	LN negative
TCGA-BT-A0S7-01	LN negative
TCGA-CF-A8HY-01	LN negative
TCGA-BT-A20W-11
TCGA-FD-A3B4-01	LN negative
TCGA-K4-AAQO-01	LN negative
TCGA-DK-A3X1-01	LN negative
TCGA-DK-AA6M-01	LN negative
TCGA-DK-A3IT-01	LN negative
TCGA-C4-A0F1-01	LN negative
TCGA-BT-A3PK-01	LN negative
TCGA-KQ-A41Q-01	LN negative
TCGA-SY-A9G5-01	LN negative
TCGA-UY-A78P-01	LN negative
TCGA-UY-A78O-01	LN negative
TCGA-DK-A3WW-01	LN negative
TCGA-ZF-A9R5-01	LN negative
TCGA-DK-A1AG-01	LN negative
TCGA-ZF-A9R2-01	LN negative
TCGA-DK-A1AC-01	LN negative
TCGA-BT-A20P-01	LN negative
TCGA-XF-AAMY-01	LN negative
TCGA-K4-A4AB-01	LN negative
TCGA-BT-A3PJ-01	LN negative
TCGA-FD-A43X-01	LN negative
TCGA-4Z-AA83-01	LN negative
TCGA-DK-AA6T-01	LN negative
TCGA-E7-A8O8-01	LN negative
TCGA-FD-A3B6-01	LN negative
TCGA-XF-AAN5-01	LN negative
TCGA-XF-A8HG-01	LN negative
TCGA-E7-A5KE-01	LN negative
TCGA-DK-A1AE-01	LN negative
TCGA-GU-AATQ-01	LN negative
TCGA-CF-A47S-01	LN negative
TCGA-XF-A8HB-01	LN negative
TCGA-XF-AAMQ-01	LN negative
TCGA-DK-AA77-01	LN negative
TCGA-CF-A3MH-01	LN negative
TCGA-XF-A9SP-01	LN negative
TCGA-4Z-AA7W-01	LN negative
TCGA-GC-A6I1-01	LN negative
TCGA-DK-A1AA-01	LN negative
TCGA-E7-A541-01	LN negative
TCGA-DK-A6AV-01	LN negative
TCGA-BT-A2LA-11
TCGA-E7-A5KF-01	LN negative
TCGA-YF-AA3L-01	LN negative
TCGA-DK-AA74-01	LN negative
TCGA-FD-A3N6-01	LN negative
TCGA-4Z-AA89-01	LN negative
TCGA-DK-A3IU-01	LN negative
TCGA-C4-A0F0-01	LN negative
TCGA-K4-A5RI-11
TCGA-FD-A62N-01	LN negative
TCGA-DK-A3WY-01	LN negative
TCGA-XF-AAMR-01	LN negative
TCGA-CF-A3MF-01	LN negative
TCGA-GC-A3WC-11
TCGA-G2-A2ES-01	LN negative
TCGA-GC-A3OO-01	LN negative
TCGA-K4-A6FZ-01	LN negative
TCGA-G2-A2EJ-01	LN negative
TCGA-XF-A8HE-01	LN negative
TCGA-XF-A9SI-01	LN negative
TCGA-DK-A2I1-01	LN negative
TCGA-BT-A0YX-01	LN negative
TCGA-K4-A3WV-01	LN negative
TCGA-E7-A8O7-01	LN negative
TCGA-FD-A5BY-01	LN negative
TCGA-PQ-A6FI-01	LN negative
TCGA-DK-A3IM-01	LN negative
TCGA-G2-A2EL-01	LN negative
TCGA-FD-A5BS-01	LN negative
TCGA-FD-A6TC-01	LN negative
TCGA-4Z-AA7R-01	LN negative
TCGA-E7-A85H-01	LN negative
TCGA-DK-AA6X-01	LN negative
TCGA-CF-A27C-01	LN negative
TCGA-KQ-A41N-01	LN negative
TCGA-GD-A76B-01	LN negative
TCGA-XF-A9SM-01	LN negative
TCGA-DK-A2I4-01	LN negative
TCGA-FD-A3B3-01	LN negative
TCGA-4Z-AA7Y-01	LN negative
TCGA-FD-A5BV-01	LN negative
TCGA-BT-A20J-01	LN negative
TCGA-GD-A6C6-01	LN negative
TCGA-XF-AAN2-01	LN negative
TCGA-4Z-AA7O-01	LN negative
TCGA-XF-AAN1-01	LN negative
TCGA-BT-A42C-01	LN negative
TCGA-K4-A3WU-01	LN negative
TCGA-BL-A5ZZ-01	LN negative
TCGA-CF-A7I0-01	LN negative
TCGA-DK-A3IN-01	LN negative
TCGA-DK-A6B0-01	LN negative
TCGA-E7-A4XJ-01	LN negative
TCGA-5N-A9KM-01	LN negative
TCGA-FD-A6TK-01	LN negative
TCGA-DK-A3IQ-01	LN negative
TCGA-GC-A3BM-11
TCGA-BL-A13I-01	LN negative

## Sheet: DEGs and ARGs
Tag	logFC	AveExpr	t	P.Value	adj.P.Val	B				Names	total	elements
ANXA10	-2.25296	4.55467	-4.73523	3.13931e-06	0.00178758	4.24521				ARGs DEGs_down	2	MMP10
COL17A1	-1.64203	9.01272	-4.57043	6.67573e-06	0.00244497	3.56222						TP63
LY6D	-1.47707	9.7392	-3.20641	0.00146294	0.0386744	-1.24243				ARGs DEGs_up	18	IGF1
FABP4	-1.3357	6.99424	-3.37649	0.000813357	0.0277734	-0.728552						FGFR1
LOC146336	-1.17858	1.66754	-4.3287	1.94083e-05	0.00421663	2.59925						UCHL1
D4S234E	-1.16057	6.90741	-3.79947	0.000169892	0.0116881	0.65644						FGF7
CA9	-1.15284	7.09013	-3.10336	0.00206294	0.0464871	-1.5416						MYLK
MMP10	-1.13385	5.61403	-3.1194	0.00195661	0.045194	-1.49562						WNT2
SHH	-1.13149	3.40771	-3.15166	0.00175797	0.0429288	-1.40251						VCAM1
FAT2	-1.12792	8.75326	-3.32174	0.000985195	0.0307901	-0.896705						PDGFRB
SULT1C2	-1.11051	3.3814	-4.72728	3.25726e-06	0.00178758	4.21178						NOG
TP63	-1.10433	10.5162	-3.8657	0.000131152	0.0102585	0.886942						ELN
HNF4G	-1.05112	3.90179	-4.01809	7.13096e-05	0.00761101	1.43111						PDGFRA
LOC284233	-1.00836	3.59077	-3.61555	0.000341936	0.0176909	0.035601						TIMP2
C6orf141	-0.997198	4.5277	-3.98304	8.21781e-05	0.00801745	1.30425						PYCR1
NKAIN2	-0.93271	3.45452	-3.27871	0.00114329	0.0334158	-1.02703						IL1R1
MST1R	-0.921411	8.64446	-3.91769	0.000106768	0.00909153	1.07042						HGF
HAPLN1	-0.919782	4.73546	-3.64035	0.000311669	0.0165427	0.117674						CTGF
PPP4R4	-0.908188	2.25159	-3.54266	0.000447624	0.0197224	-0.202547						CSF2RB
PLCH2	-0.901381	8.39911	-3.50275	0.000517757	0.0213008	-0.331015						EFEMP1
SLC16A9	-0.889457	5.2765	-3.60911	0.000350225	0.0177736	0.0143999				ARGs	482	CLOCK
REG4	-0.861432	2.71744	-3.45756	0.000609541	0.023472	-0.474857						CREB3L1
FABP5	-0.860837	9.27283	-3.96155	8.95986e-05	0.00825948	1.22698						MMP2
LAMB3	-0.85564	11.8149	-3.59747	0.000365714	0.0180984	-0.0238944						RPTOR
P2RX6	-0.802945	3.5671	-3.9099	0.000110127	0.00918524	1.04278						ZAP70
CDH3	-0.797409	10.774	-3.31494	0.00100874	0.0311372	-0.917401						ERCC5
GGT3P	-0.796849	4.35622	-3.09819	0.00209828	0.0466857	-1.55635						ATF6B
DOK7	-0.761942	5.81365	-3.39248	0.000768715	0.0269575	-0.678964						RAE1
PDE10A	-0.749244	7.3564	-3.06054	0.00237327	0.0497436	-1.66319						GSR
DFNA5	-0.738414	7.78599	-3.75695	0.000200212	0.0128756	0.510396						DLL3
VSIG1	-0.735876	4.24049	-3.35204	0.000886319	0.0293359	-0.803961						CREB3L2
RPL9	-0.723448	9.56919	-3.5448	0.000444115	0.0196949	-0.195595						NBN
NTF4	-0.713764	5.4422	-3.33618	0.000936852	0.0300379	-0.852597						BUB3
C11orf86	-0.710727	1.63579	-3.17559	0.00162283	0.0408187	-1.33286						IRS4
CDHR1	-0.686331	3.50782	-3.09112	0.00214761	0.0472624	-1.57652						RAD27
BCL2L14	-0.684027	5.16671	-3.38284	0.000795334	0.0273403	-0.708871						AIFM1
KCNK10	-0.669356	1.50611	-3.64204	0.000309705	0.0164811	0.123275						PRKAA2
SRD5A2	-0.662941	1.92609	-3.12498	0.00192089	0.0447727	-1.47961						PLAU
DUSP2	-0.661833	8.46637	-3.40284	0.000741015	0.0265146	-0.64671						ADCY7
PROC	-0.646956	4.41622	-3.15821	0.00171998	0.0421129	-1.38349						SUMO1
ADORA2B	-0.638331	7.04225	-3.43877	0.000652022	0.0244216	-0.534173						PTEN
MCTP2	-0.63529	8.05276	-4.09022	5.30851e-05	0.00679755	1.69537						GDF15
NCKAP5	-0.633946	4.34169	-3.17911	0.00160379	0.0406161	-1.32257						CYCS
PLEK2	-0.62946	8.87007	-3.99913	7.70071e-05	0.00783103	1.36236						MMP7
SSTR5	-0.625931	1.12129	-3.43159	0.00066896	0.0246949	-0.556743						EP300
ID1	-0.621599	11.7709	-3.34624	0.000904501	0.0295557	-0.821775						EEF2
AKAP7	-0.617156	6.59075	-4.81887	2.12298e-06	0.00178758	4.59995						INS
UST	-0.598513	7.56529	-3.6803	0.000268163	0.0153563	0.25094						TICAM1
ABCC4	-0.590313	8.44511	-3.74562	0.000209118	0.0130974	0.471723						SIRT7
RASGEF1C	0.585472	1.10239	3.93698	9.88649e-05	0.00865113	1.13908						FLT1
DRP2	0.585799	3.78656	3.74315	0.000211107	0.0130974	0.463309						MMP13
SPTLC3	0.585956	7.77217	3.39363	0.000765598	0.0269223	-0.675393						RGN
ATP10A	0.586145	6.03594	3.2705	0.001176	0.0338273	-1.0517						UBB
TMEM158	0.587426	7.36423	3.32801	0.000963914	0.0304763	-0.877564						RB1CC1
PDGFRB	0.587972	10.3481	3.64262	0.000309032	0.0164811	0.125201						PROP1
GDF5	0.588986	1.71643	3.24377	0.00128865	0.035813	-1.13168						EIF4E
AIF1L	0.589044	7.44047	3.15043	0.00176523	0.0430549	-1.4061						PECAM1
RASL12	0.590723	6.83565	3.5747	0.000397856	0.0189433	-0.0983954						SOD2
NRTN	0.590946	3.38977	3.51918	0.000487718	0.0208174	-0.278281						MYD88
LRRN4CL	0.593029	5.01492	3.35861	0.00086614	0.0288544	-0.783751						PTPN1
HTR2B	0.593146	3.75527	3.64929	0.000301397	0.0163851	0.147368						PML
LOC100192378	0.593152	1.1526	4.32699	1.95519e-05	0.00421663	2.59262						KCNAB3
PDGFRA	0.594985	8.53021	3.27364	0.00116338	0.0338273	-1.04227						SESN3
C9orf47	0.595905	2.76845	3.41432	0.00071142	0.0256612	-0.610875						MMP3
LOC283867	0.595916	1.21183	4.20249	3.32489e-05	0.00524615	2.11514						BAK1
BHMT2	0.597142	3.52308	3.06727	0.00232179	0.0491413	-1.64418						TRAF6
HIST2H4A	0.599303	8.23301	3.92044	0.000105606	0.00909153	1.08019						PTK2B
EGR2	0.600198	6.72749	3.14626	0.00178986	0.0433867	-1.41816						AXL
MMD	0.601051	8.26456	4.18851	3.52636e-05	0.0053517	2.0623						LMNB1
PXDN	0.603847	9.93458	3.51312	0.000498607	0.0208842	-0.297766						PPARA
NAV2	0.606042	8.98566	4.15061	4.13259e-05	0.00589993	1.91991						MAX
RGS16	0.606324	9.48976	3.93606	9.92296e-05	0.00865113	1.13579						RACK1
SCT	0.60756	1.8966	3.14751	0.00178246	0.0433203	-1.41455						NGF
SLC30A4	0.608097	4.51379	3.64503	0.000306248	0.0164608	0.133221						SLC13A1
RSPO1	0.611422	1.70715	3.94559	9.55194e-05	0.00862115	1.16982						CSNK1E
LEPREL2	0.611786	8.9376	3.62463	0.00033055	0.0171886	0.0655814						RORA
DAB2	0.614916	9.50715	4.05086	6.23952e-05	0.00730487	1.55063						BRCA2
GPR12	0.614934	1.11789	3.22198	0.00138783	0.0377106	-1.19643						PLCG2
SCARF2	0.615021	7.35036	3.68745	0.000261014	0.0151059	0.274908						TPP2
PMP22	0.616729	9.45229	3.50904	0.00050606	0.0210307	-0.310857						NLRP3
ZNF521	0.617548	6.03209	3.5799	0.000390299	0.0187173	-0.0814396						FADS1
KIAA1462	0.61806	8.75364	4.26384	2.56349e-05	0.00468936	2.34887						LEP
CYR61	0.618728	11.0216	3.58966	0.000376448	0.0183431	-0.0494861						RPS6KA5
PYCR1	0.619313	9.95177	3.54581	0.00044248	0.0196949	-0.192337						EPS8
WBSCR28	0.621082	2.30381	3.35259	0.00088462	0.029328	-0.802277						SHC1
AKR1B1	0.621343	11.448	4.01302	7.27934e-05	0.00761101	1.41269						ERCC4
TTYH1	0.621948	4.38681	3.29805	0.00106952	0.0322613	-0.968647						MT1E
COL5A2	0.622851	11.2527	3.25868	0.00122465	0.0348446	-1.08715						BRCA1
EPHA3	0.623494	6.14196	3.42752	0.000678757	0.0249638	-0.569535						ATP5O
KLF17	0.624052	1.45801	3.58259	0.000386425	0.0186284	-0.0726192						PRKCB
GLIS3	0.624554	6.7135	3.75274	0.000203482	0.0129873	0.496001						TOP3B
SLC24A5	0.625963	1.81319	3.74695	0.000208056	0.0130974	0.476246						MAP3K5
FAM49A	0.626502	5.97049	3.64446	0.000306913	0.0164608	0.131296						A2M
EML1	0.627028	7.32761	4.01351	7.26463e-05	0.00761101	1.4145						IGF2
LOX	0.629413	7.94712	3.21171	0.00143696	0.0384129	-1.2268						CREB3L3
NRP2	0.629497	8.71245	3.46371	0.00059621	0.0231786	-0.455379						TSC1
SDS	0.630738	6.28087	3.11613	0.0019779	0.0454806	-1.50503						SQSTM1
PPEF1	0.631487	2.80823	3.71466	0.000235388	0.0140836	0.366618						HIC1
CSF2RB	0.635104	7.26358	3.30169	0.00105614	0.0320567	-0.957626						FOXO4
C21orf34	0.636527	1.92393	3.63142	0.000322267	0.017017	0.0880567						CD55
TWIST2	0.639053	3.29346	3.20967	0.00144689	0.0384486	-1.2328						GSS
NEXN	0.64047	7.17909	3.56787	0.000408015	0.019184	-0.120686						AARS1
GADD45B	0.640718	9.45533	4.70503	3.6107e-06	0.00178758	4.11844						NUDT1
TGFB3	0.642766	8.11473	3.62211	0.00033367	0.0173069	0.0572642						PTPN11
STS	0.642981	8.97391	3.89519	0.00011674	0.00952551	0.990744						MMP14
FAM198A	0.643012	5.47851	3.09274	0.0021362	0.0472624	-1.5719						POU1F1
CALD1	0.644329	11.5301	4.05454	6.14622e-05	0.00727865	1.56412						PLCG1
MDGA1	0.645024	6.2168	3.07341	0.00227576	0.0485685	-1.62681						MDM2
CYP21A2	0.646079	3.7426	3.52126	0.000484046	0.0207907	-0.271611						COQ7
ARMC4	0.646795	1.85486	3.44574	0.000635944	0.0241282	-0.512195						TNFSF11
TRIM6	0.647863	6.99147	3.69955	0.000249304	0.0147518	0.315636						GHR
KHDRBS3	0.648325	5.90302	3.20842	0.00145302	0.0385115	-1.23649						SIRT6
FGF1	0.65036	4.66331	3.80643	0.000165362	0.011501	0.680492						CCL19
PRND	0.650919	2.36686	3.14386	0.00180425	0.0433867	-1.42513						CXCL2
VCAM1	0.650926	8.10215	3.42409	0.000687106	0.0250488	-0.580289						AKT2
TM4SF1	0.650941	10.9765	3.35044	0.00089131	0.0294061	-0.808888						EGFR
TPM1	0.651954	11.6116	4.86215	1.73017e-06	0.00173739	4.78565						IKBKB
KALRN	0.652385	7.1834	3.51075	0.000502927	0.0209812	-0.305378						NCOR2
PDK4	0.653309	7.87496	3.19804	0.00150484	0.0391756	-1.26706						APOC3
MAP1A	0.653972	7.43454	3.98458	8.16689e-05	0.0080059	1.3098						TFDP1
PCSK6	0.654493	7.56485	3.16141	0.0017017	0.0419547	-1.37419						SP1
SUSD2	0.656393	7.4556	3.56771	0.000408249	0.019184	-0.121192						SESN1
TBX5	0.65972	4.10061	3.31446	0.0010104	0.0311372	-0.918842						HSPA9
HOPX	0.660738	9.06796	3.32154	0.000985861	0.0307901	-0.897298						ARHGAP1
CTGF	0.66093	10.7387	3.35145	0.000888165	0.0293495	-0.805786						CARD10
SLC2A4	0.661096	3.90475	3.07753	0.00224535	0.0482622	-1.61514						UBE2I
KDELR3	0.661353	8.59475	4.49171	9.49939e-06	0.00286269	3.2435						GTF2H2
RAB42	0.66146	4.2697	4.69831	3.72444e-06	0.00178758	4.09034						SOD1
ANKRD35	0.662053	6.35309	3.83061	0.0001505	0.0111991	0.764339						MXI1
VASN	0.662191	8.43574	4.56703	6.77898e-06	0.00244497	3.54835						TAF1
ITGA7	0.662708	7.68084	3.66724	0.000281713	0.015813	0.207229						FOXM1
LAMA2	0.66348	7.5875	4.14322	4.26191e-05	0.00595712	1.89226						PIK3CA
BGN	0.663616	12.3654	3.77681	0.000185469	0.0122577	0.578402						APOE
MRVI1	0.664365	8.10361	3.89162	0.000118402	0.00955045	0.978139						PCMT1
KCNE4	0.664564	6.30609	3.64681	0.000304213	0.0164019	0.139127						HTT
NUPR1	0.665283	9.40933	3.31802	0.00099801	0.0309806	-0.90803						UCP1
ZMYND10	0.667916	3.42007	3.65732	0.000292438	0.0161428	0.174109						ALDH2
KCND2	0.66977	5.25218	3.42426	0.000686692	0.0250488	-0.57976						IL2
SYPL2	0.669936	3.67589	4.08313	5.46579e-05	0.00688068	1.66921						FAS
FGFR1	0.670923	8.85197	3.76051	0.000197491	0.0128451	0.52256						ERBB2
IGDCC4	0.671382	5.5693	4.12665	4.56599e-05	0.00611425	1.83045						CREB1
KIAA1257	0.671974	3.57289	3.68874	0.000259737	0.0150751	0.279259						HOXC4
FMOD	0.672297	8.89626	3.56575	0.00041121	0.0191911	-0.12758						GRB2
COL6A6	0.672764	2.28025	3.41442	0.000711174	0.0256612	-0.610572						PIN1
HEPH	0.674302	7.31643	3.43653	0.000657261	0.024479	-0.541216						CACNA1A
C1S	0.674431	11.6275	3.12105	0.00194598	0.045101	-1.49089						SYK
SHOX2	0.675204	4.01197	3.0683	0.00231402	0.0490688	-1.64127						PON1
APOBEC3B	0.675752	8.29875	3.32941	0.000959211	0.0303745	-0.873276						GSTA4
RASGRF1	0.679326	4.59795	3.09111	0.00214766	0.0472624	-1.57654						IGFBP1
S1PR3	0.679692	8.37635	3.93856	9.8244e-05	0.00865113	1.1447						HSPD1
MMP23B	0.680543	6.37806	3.79322	0.000174062	0.0118085	0.634867						DDIT3
TNS1	0.681183	10.2868	3.87799	0.000124955	0.00996142	0.930093						BDNF
EFHD1	0.681424	6.30719	3.40993	0.000722615	0.0259736	-0.624604						CDK1
GRIK5	0.683216	3.7606	3.62632	0.000328473	0.0171241	0.0711644						PSAT1
RADIL	0.683671	3.65	3.65258	0.000297693	0.0163192	0.158324						PTK2
ADAM12	0.683949	8.37231	3.19886	0.00150069	0.0391171	-1.26465						FOS
ENPP1	0.685493	5.3338	3.36142	0.000857647	0.0286977	-0.775103						KCNA3
ARX	0.68557	1.39877	3.64764	0.000303264	0.0164019	0.141895						ADH5
RCN3	0.685982	9.10627	3.82469	0.000154018	0.0111991	0.743762						AGPAT2
ARHGAP29	0.686348	8.86499	4.45538	1.11599e-05	0.00311474	3.09808						EMD
ST6GALNAC5	0.686994	5.32335	3.3949	0.000762157	0.0268768	-0.671435						TNFSF13B
FXYD1	0.687358	3.19893	3.07159	0.00228933	0.048706	-1.63197						FOXL2
LRRN2	0.689393	4.5374	3.06661	0.00232682	0.0491536	-1.64605						GCLM
OLFML3	0.691337	8.10766	3.37708	0.000811671	0.0277621	-0.72673						ULK1
CRISPLD2	0.692194	9.65364	4.22246	3.05596e-05	0.00510376	2.19091						NFKB2
C10orf10	0.692949	10.3113	4.14822	4.17399e-05	0.00589993	1.91096						BCL2
HIST1H4H	0.694276	5.88058	3.84345	0.000143124	0.0108604	0.8091						XPA
GLT8D2	0.695128	6.78123	3.69797	0.000250803	0.0147656	0.310317						HESX1
RBP7	0.695898	5.42633	3.96664	8.77858e-05	0.00825025	1.24525						MAP3K14
IL1RL2	0.697151	4.5882	3.79683	0.00017164	0.0117219	0.647333						KL
PDZRN3	0.698743	6.81837	3.39544	0.000760706	0.0268768	-0.669761						TNFRSF11B
SPNS2	0.698941	8.72618	4.04119	6.49075e-05	0.00734758	1.51529						STAT5B
KRT80	0.699024	9.91982	3.29034	0.00109838	0.0327089	-0.991962						MED1
TPM2	0.699179	11.3663	3.79867	0.00017042	0.0116881	0.653679						CLU
MYADM	0.700942	10.1614	4.20339	3.31231e-05	0.00524615	2.11854						PIK3CB
PEG3	0.701958	4.33547	3.15949	0.00171265	0.042073	-1.37978						CXCL12
TNFSF4	0.702838	5.4599	3.86493	0.000131554	0.0102585	0.884218						RHEB
PDGFRL	0.70292	6.01755	3.27523	0.00115706	0.0337211	-1.03751						ATF2
SORBS2	0.703995	7.31267	3.42007	0.000697024	0.0253652	-0.592896						RPA1
C8orf85	0.704359	2.0584	3.51393	0.000497143	0.0208842	-0.295172						SPRTN
FADS2	0.707792	9.82787	3.45707	0.000610629	0.023472	-0.476427						EEF1E1
CCL2	0.70853	7.94218	3.60742	0.000352436	0.0177736	0.0088311						XRCC6
COL6A1	0.708694	12.3941	3.82593	0.00015327	0.0111991	0.748098						GCK
CERCAM	0.710471	10.3983	4.70079	3.68208e-06	0.00178758	4.10071						TERC
IL1R1	0.711721	10.1477	5.45857	8.89557e-08	0.000443953	7.48953						TOP2A
DPYSL3	0.713554	10.3903	3.48777	0.000546655	0.0220905	-0.378909						MAPK8
OSR2	0.71361	6.8964	3.5217	0.000483271	0.0207907	-0.270197						FEN1
TGM2	0.714144	11.6136	3.25884	0.00122398	0.0348446	-1.08668						IGF1R
PDE1A	0.714344	4.561	3.87036	0.000128771	0.0101672	0.903275						TRAF3
GEM	0.715016	7.44948	3.57994	0.000390237	0.0187173	-0.0812987						RIPK1
COL16A1	0.715389	9.60437	3.33413	0.00094356	0.0301586	-0.858853						POLG
MUC1	0.71766	11.1404	3.09976	0.00208752	0.0466251	-1.55188						RICTOR
CRABP2	0.718943	11.4051	3.13711	0.00184513	0.0439283	-1.44462						CBX7
PKD1L2	0.719605	2.72937	3.54323	0.00044669	0.0197224	-0.200701						IRS1
CRYAB	0.720358	7.44428	3.48785	0.000546483	0.0220905	-0.378632						ADCY5
LMCD1	0.722015	8.59963	4.32356	1.98429e-05	0.0042348	2.57932						ATR
ACTA2	0.72392	12.0339	3.67407	0.000274554	0.0156252	0.230053						BCL2L1
SORBS1	0.724287	8.364	3.48108	0.000560036	0.0223267	-0.400226						TNFRSF1B
HSD17B6	0.725528	5.81392	4.06616	5.86045e-05	0.00706288	1.60676						HELLS
HHIPL1	0.726093	5.54997	4.16443	3.90091e-05	0.00574978	1.97168						PIK3R2
PLXNA4	0.726938	3.88043	3.20389	0.00147543	0.0387548	-1.24985						ABL1
KLK4	0.729712	1.97905	3.1745	0.00162878	0.040845	-1.33604						E2F1
NTM	0.732679	6.73455	3.74254	0.000211599	0.0130974	0.461242						MAPK3
COL5A1	0.733263	11.6858	3.46031	0.000603563	0.0233987	-0.466176						NCOR1
GAS6	0.733663	10.2363	4.23094	2.94821e-05	0.00507588	2.22316						TSC2
GALNTL2	0.733812	5.00257	3.65795	0.000291745	0.0161428	0.176212						HDAC2
MSRB3	0.735321	8.09178	3.88833	0.000119952	0.00963758	0.966535						PRDX1
DIO2	0.735622	7.01853	3.10203	0.00207198	0.0465043	-1.5454						NFE2L1
BEAN	0.736985	4.46473	3.4838	0.000554562	0.0223033	-0.391569						EHMT2
SYNPO2	0.737998	8.61237	3.13948	0.00183068	0.0437655	-1.43778						LRP2
TCEAL2	0.738952	3.00309	3.38568	0.000787411	0.0272048	-0.700076						IL6ST
IL11	0.739203	5.52742	3.34532	0.000907406	0.0295563	-0.824588						FGFR3
NXPH3	0.742424	5.44731	3.90656	0.000111596	0.00925659	1.03095						PTGES
CTSK	0.742782	9.90981	3.80837	0.000164125	0.011501	0.687179						KRAS
COL14A1	0.744496	8.57127	3.80887	0.000163804	0.011501	0.688921						MVK
CLIP3	0.744658	7.51519	4.28496	2.34226e-05	0.00461425	2.43005						EIF4EBP1
GLIS1	0.745536	3.38498	3.91993	0.00010582	0.00909153	1.07838						CXCL1
CPM	0.74746	8.50436	4.19639	3.41133e-05	0.00524615	2.09208						PPARG
DIRAS1	0.748373	4.06065	3.07693	0.00224975	0.0482622	-1.61684						CDK7
MYLK	0.750367	9.96948	3.82447	0.000154147	0.0111991	0.743017						SNCG
PYGM	0.751551	3.75447	3.80214	0.000168141	0.0116381	0.665663						EHMT1
KCNMB1	0.751612	6.22333	3.54824	0.000438552	0.0195762	-0.184462						CHEK2
SOD3	0.755354	8.41146	3.66837	0.000280515	0.015813	0.211007						PAPPA
DOK5	0.755676	3.67587	3.77857	0.000184213	0.0122171	0.584446						FBP1
ALPK2	0.760194	4.93595	3.10529	0.00204984	0.0462524	-1.53607						GDF11
ISLR2	0.760471	3.66149	4.04845	6.30126e-05	0.00733084	1.54182						TERT
DDR2	0.760563	5.05254	3.55426	0.00042897	0.0193987	-0.164943						CCL1
TMEM151A	0.762492	2.14351	4.09986	5.10149e-05	0.00665729	1.73102						RELA
ADRB3	0.762554	1.97736	3.82612	0.000153159	0.0111991	0.748739						HIF1A
KCNMA1	0.764117	6.31077	3.68597	0.000262481	0.0151059	0.269938						TRAF1
RANBP3L	0.764185	1.78277	3.69634	0.000252364	0.014815	0.304809						HSPA8
VCAN	0.766171	10.5616	3.45641	0.000612072	0.0234834	-0.478506						DBN1
MKX	0.76773	3.09838	3.60179	0.000359884	0.0178964	-0.00967704						CCL7
FBN1	0.768052	9.52072	3.74923	0.000206243	0.0130776	0.48402						GRN
TNFAIP6	0.771632	5.55091	3.23105	0.00134573	0.0368599	-1.16953						TP73
LOC572558	0.771721	1.54924	3.09743	0.00210358	0.0466936	-1.55854						PRKCD
BICC1	0.772145	4.24021	3.1668	0.00167131	0.0415412	-1.3585						PRKACG
DACT3	0.773429	6.10691	3.95367	9.24761e-05	0.00842067	1.19874						ADCY6
HUNK	0.780646	5.18064	3.44956	0.000627308	0.023889	-0.500157						SUN1
SLC19A3	0.782034	3.38093	3.6275	0.000327026	0.0171241	0.0750725						CAMK4
COL6A2	0.783404	12.7558	3.96384	8.878e-05	0.00825948	1.23519						TNFRSF11A
COL1A2	0.78385	14.4117	3.61229	0.000346115	0.0177736	0.0248486						RET
SPEG	0.787453	6.73401	3.16025	0.00170832	0.0420632	-1.37757						MAPT
AOX1	0.787463	4.0419	3.08513	0.00219017	0.0479404	-1.59355						PRKAA1
GALNT5	0.790034	5.52219	3.20111	0.00148936	0.0389707	-1.25804						GSTP1
TIMP2	0.791798	11.582	4.37663	1.57656e-05	0.00380007	2.7865						RB1
MYL9	0.791808	11.6801	4.13254	4.4556e-05	0.00600568	1.8524						CETP
AMOT	0.793336	6.97681	3.35258	0.000884649	0.029328	-0.802307						STAT5A
FAT3	0.794008	4.10082	3.33228	0.000949666	0.0302124	-0.864509						NRAS
TRIM63	0.795174	2.19833	3.58932	0.000376925	0.0183431	-0.0506057						CXCL8
NEGR1	0.796466	5.19264	3.49667	0.000529301	0.0216022	-0.350463						MAPK9
RBPMS2	0.796656	6.23723	4.03127	6.75877e-05	0.00734758	1.47908						EGR1
NRXN2	0.79709	4.58359	4.03187	6.74221e-05	0.00734758	1.48127						WRN
COL3A1	0.799339	14.3484	3.54823	0.000438572	0.0195762	-0.184502						HSF1
ADAMTS2	0.800332	6.79413	3.28132	0.00113304	0.0333532	-1.01915						PIGF
GXYLT2	0.800993	4.09529	3.3949	0.000762173	0.0268768	-0.671453						CEBPA
PRRX1	0.801016	7.87831	3.23234	0.0013398	0.0367961	-1.16568						TFAP2A
TNFAIP8L3	0.801493	5.40704	4.13726	4.36908e-05	0.00595712	1.86999						CNR1
WNT2	0.801609	6.15171	3.38888	0.000778565	0.0271279	-0.69015						BUB1B
MXRA8	0.801815	9.64559	4.25479	2.66426e-05	0.00478819	2.3142						HK3
DKK2	0.802285	4.66161	3.61436	0.000343448	0.0177243	0.031695						AKT1S1
XPNPEP2	0.803603	2.53184	3.32556	0.000972172	0.0306389	-0.885042						MT-CO1
SCN7A	0.803665	1.64386	4.00556	7.50265e-05	0.00775188	1.38566						ERCC6
ABCA3	0.804174	6.78061	3.94437	9.59856e-05	0.00862524	1.16547						ARID5A
FAIM2	0.804643	3.18644	3.63171	0.00032192	0.017017	0.0890091						CTF1
SPON1	0.804956	7.96582	3.55376	0.000429756	0.0193987	-0.166562						NFE2L2
LY6G6C	0.806086	3.88929	3.06163	0.00236491	0.0496946	-1.66013						PIK3R3
FHL1	0.80673	8.31563	3.49901	0.000524836	0.0214628	-0.342993						TAB1
ROR2	0.807282	6.81998	3.19669	0.0015117	0.0392544	-1.27102						ADIPOR1
PTGS1	0.807912	8.10501	3.27934	0.00114083	0.0334158	-1.02514						NR3C1
BOC	0.808459	7.18088	4.49911	9.19124e-06	0.00285318	3.27328						YWHAZ
RSPO2	0.810005	2.14124	3.34016	0.000923934	0.0298103	-0.840421						SIRT3
FAM20C	0.811797	8.50336	4.08127	5.50777e-05	0.00688068	1.66236						HDAC3
QPRT	0.812498	7.80991	3.51025	0.000503843	0.0209812	-0.306984						BTK
PLAC2	0.813359	7.97484	3.52126	0.000484046	0.0207907	-0.271612						POLA1
NOG	0.813937	2.28254	3.56692	0.000409437	0.0191911	-0.123761						IL7R
THBS2	0.815305	10.6479	3.24571	0.00128018	0.0357334	-1.12591						MSRA
DNM1	0.818333	7.528	4.90097	1.4383e-06	0.00173739	4.95344						TRAF2
SHISA9	0.819086	2.01606	3.23641	0.0013214	0.0365022	-1.1536						TLR4
NNMT	0.820261	9.69412	3.47275	0.000577128	0.0226952	-0.426721						BSCL2
FGF14	0.82188	4.58051	4.13777	4.35975e-05	0.00595712	1.8719						LEPR
GAS7	0.825694	7.73647	4.24201	2.81296e-05	0.00492581	2.26537						ENO1
STEAP4	0.827204	7.50417	3.7785	0.000184258	0.0122171	0.584228						MTOR
VTN	0.828272	4.15686	3.30308	0.00105108	0.0319504	-0.953421						SDHC
FMO2	0.833153	3.69226	3.38392	0.000792328	0.0272827	-0.705544						BMP6
MRGPRF	0.833655	7.16179	4.16252	3.93215e-05	0.00575442	1.96452						CCL21
GSTM5	0.833955	4.24304	4.03995	6.52377e-05	0.00734758	1.51075						TCF3
C5orf46	0.834656	3.09189	3.1805	0.00159636	0.0405783	-1.31852						PPARGC1A
ANXA9	0.83647	7.77934	3.32593	0.000970908	0.0306389	-0.883902						CCL26
LUM	0.836633	11.79	3.89428	0.000117163	0.00952551	0.987523						SERPINE1
PSD	0.843375	5.85627	3.69386	0.000254749	0.0149123	0.296462						STUB1
WISP1	0.843378	5.82393	3.56584	0.000411073	0.0191911	-0.127284						SOCS2
ASPN	0.844617	7.22387	3.48796	0.000546267	0.0220905	-0.378282						EIF4E2
KPNA7	0.845723	2.65472	4.4709	1.04187e-05	0.00300646	3.1601						MAPK14
ALDH1L2	0.846077	6.13597	3.82954	0.000151129	0.0111991	0.760623						SERPINB2
COL1A1	0.846457	15.1302	3.78072	0.000182687	0.0122171	0.591843						EDARADD
P2RX1	0.846993	4.65939	3.16949	0.00165637	0.0413345	-1.35068						PEX5
C4A	0.847646	10.042	3.77124	0.0001895	0.0124438	0.559284						TP53
TMEM90B	0.848099	4.11291	3.30593	0.00104075	0.0317663	-0.944767						JUND
ZFPM2	0.849768	4.84479	4.21122	3.20466e-05	0.00524615	2.14822						ADCY3
COL8A1	0.854083	7.06359	3.83477	0.000148072	0.0110794	0.778826						DCTN1
CGREF1	0.855596	6.15045	3.34075	0.000922032	0.0297959	-0.838614						STK11
CYS1	0.856028	4.7038	4.33849	1.86038e-05	0.00415147	2.63738						TNF
EMILIN1	0.856139	9.85432	4.13881	4.34083e-05	0.00595712	1.8758						INSR
HRASLS5	0.857293	2.778	3.45968	0.000604912	0.0233987	-0.468143						PRKAB2
HAND2	0.857681	4.53131	3.55095	0.00043421	0.019509	-0.175671						SIRT2
TSPAN2	0.865509	6.75153	4.38008	1.55309e-05	0.00378806	2.80002						IKBKG
KCNK13	0.865754	4.30112	4.20718	3.25972e-05	0.00524615	2.13292						NGFR
HS3ST2	0.867604	3.48405	4.30138	2.18305e-05	0.00442836	2.49339						RELB
SNAP25	0.871233	3.33617	4.08252	5.47964e-05	0.00688068	1.66694						EGF
TNXB	0.876367	7.37449	3.81239	0.000161573	0.011501	0.701126						IL1A
UCHL1	0.880019	6.98254	3.13066	0.00188505	0.04429	-1.46323						MAP3K7
ADAMTS12	0.881532	4.99067	3.52734	0.00047342	0.0205496	-0.252019						RAD51
SMOC2	0.883398	7.94797	3.98788	8.05878e-05	0.00795144	1.32172						ERCC1
GPR133	0.887372	4.38606	3.36384	0.000850384	0.0286081	-0.767638						ADH1B
DCN	0.888755	11.3254	3.96236	8.93107e-05	0.00825948	1.22986						BLM
KCNK3	0.890855	4.31722	3.84669	0.000141323	0.0107636	0.820383						CREBBP
SLIT2	0.891154	4.37019	3.47996	0.000562309	0.0223267	-0.403797						HTRA2
CDH11	0.891803	8.56462	4.33802	1.86419e-05	0.00415147	2.63553						CDKN1A
PTGDS	0.891957	7.78433	3.39708	0.0007563	0.0268545	-0.664655						CAT
ANGPTL1	0.892118	3.82614	3.55433	0.000428853	0.0193987	-0.164703						VEGFC
BNC2	0.895985	5.94583	4.01296	7.28113e-05	0.00761101	1.41247						TAB2
JPH2	0.896627	6.58856	3.9646	8.85077e-05	0.00825948	1.23793						PDGFB
FMO1	0.898718	3.8618	3.39114	0.000772356	0.0269575	-0.683116						PRKCQ
SYNM	0.899628	8.36618	3.85471	0.000136946	0.0105479	0.848414						CALR
NBLA00301	0.901859	2.82792	3.8701	0.000128901	0.0101672	0.902379						HSPA1B
MYEF2	0.903824	5.55489	3.71784	0.000232554	0.0140547	0.377373						TIRAP
TMEM200B	0.904756	6.52061	4.55862	7.04086e-06	0.00244497	3.51408						CXCL5
SGCA	0.904992	4.09647	3.37037	0.000831082	0.0281907	-0.747482						PCNA
CST2	0.908425	2.76713	3.86467	0.000131686	0.0102585	0.883318						ATG5
FSTL5	0.90978	1.84278	3.55442	0.000428711	0.0193987	-0.164411						PIAS4
TMEM130	0.913596	3.58848	4.35771	1.71179e-05	0.00398536	2.71235						RAD52
LMOD1	0.914342	8.17747	3.78647	0.000178673	0.0120021	0.611607						CFLAR
NRK	0.915609	4.59393	3.8346	0.000148172	0.0110794	0.778222						ADIPOR2
COL6A3	0.916496	12.472	4.51597	8.52543e-06	0.00269017	3.3412						DDX58
CHRNA1	0.91762	2.91172	4.71714	3.41404e-06	0.00178758	4.16918						AKT1
IGF1	0.920115	5.50028	3.51771	0.000490346	0.0208434	-0.283025						JAK2
RGS9BP	0.921975	2.94721	5.28491	2.17128e-07	0.000741419	6.67478						PIK3R1
PRELP	0.922957	7.47021	3.82335	0.000154825	0.0112087	0.739107						CXCL6
PPP1R14D	0.925503	3.30746	3.18963	0.00154807	0.0397939	-1.29175						CREB3
FXYD6	0.925945	7.66784	4.22573	3.01401e-05	0.00510376	2.20333						ADCY4
RAMP1	0.926978	6.81004	3.79844	0.000170575	0.0116881	0.652875						DGAT1
GPR1	0.92817	3.71633	3.91434	0.0001082	0.00912261	1.05853						PDPK1
HIF3A	0.93064	3.99463	3.50021	0.00052256	0.0214499	-0.339158						TERF2
PRSS27	0.935265	6.71584	4.88042	1.58633e-06	0.00173739	4.86447						TNFRSF1A
CPXM2	0.935737	7.11875	4.06266	5.94532e-05	0.00709061	1.59388						STAT3
HGF	0.93796	3.76969	4.01072	7.34741e-05	0.00764131	1.40436						GHRHR
RSPO3	0.946899	4.14474	3.60637	0.000353817	0.0177736	0.00536987						CCL20
COBL	0.946957	4.18318	3.28749	0.00110922	0.0329359	-1.00056						ADCY2
NCAM1	0.956868	5.07771	3.61153	0.000347096	0.0177736	0.022343						HBP1
ADAM33	0.960419	5.28259	4.30901	2.11263e-05	0.00432835	2.5229						PRKACA
TAGLN	0.961996	12.2649	4.51572	8.5348e-06	0.00269017	3.3402						XIAP
GALNTL1	0.967198	3.87252	4.4322	1.23608e-05	0.00320568	3.00586						MXD1
PODN	0.971376	8.33119	4.4615	1.08616e-05	0.00309074	3.12253						CAMKK2
SULF1	0.971855	9.82201	3.73148	0.000220755	0.013501	0.423612						ENO2
COL8A2	0.975991	7.70578	5.03623	7.48591e-07	0.00127809	5.5471						XRCC5
WBSCR17	0.977817	3.98823	4.06677	5.84583e-05	0.00706288	1.60899						PTGS2
KIAA1755	0.979845	5.07807	3.99848	7.72095e-05	0.00783103	1.36001						EIF5A2
LOC399959	0.989199	6.05635	4.68923	3.88372e-06	0.00178758	4.05241						PRKAB1
ODZ3	0.991375	5.2864	3.34682	0.000902675	0.0295514	-0.820004						HDAC1
P2RY6	0.991535	6.73599	4.59455	5.9861e-06	0.00240477	3.66082						BMI1
C2orf40	0.992216	2.41128	3.92008	0.000105757	0.00909153	1.07891						PCK1
PCDH10	0.993377	3.30545	3.99992	7.67609e-05	0.00783103	1.36522						CTNNB1
MUC15	0.9934	4.9468	3.17529	0.00162445	0.0408187	-1.33373						MIF
SIGLEC5	0.993841	5.1075	3.28449	0.00112075	0.0330864	-1.00961						GH1
ADAMTS16	0.997748	4.33144	3.86986	0.000129026	0.0101672	0.901514						NFKB1
COLEC12	0.99921	6.37457	3.97683	8.42586e-05	0.00814288	1.2819						SIRT1
VGLL1	1.00169	9.1174	3.09784	0.00210074	0.0466857	-1.55737						IL1B
PTGER3	1.00202	4.57148	3.99081	7.96399e-05	0.00792069	1.3323						CDC42
GNG4	1.00213	5.21789	3.3921	0.000769741	0.0269575	-0.680136						PIDD1
ELN	1.00635	8.36665	4.0968	5.16636e-05	0.00667071	1.7197						IGFBP2
GATA5	1.0135	2.53836	4.04583	6.36904e-05	0.00733084	1.53224						EIF4E1B
RARRES1	1.01725	9.51825	3.48247	0.000557222	0.0223267	-0.395787						POLD1
HPSE2	1.01877	2.12712	4.10481	4.99834e-05	0.00656449	1.74933						PRKDC
ANK2	1.02234	5.21175	4.28779	2.31413e-05	0.00461425	2.44092						FGF21
FAP	1.02483	7.5569	3.84703	0.000141131	0.0107636	0.821592						CCL4
RGS4	1.02672	5.54937	4.53089	7.97494e-06	0.00267853	3.4015						S100B
ASB5	1.02746	2.16035	3.60472	0.00035599	0.0178261	-4.84862e-05						BMP2
MGP	1.02922	10.4117	4.68686	3.92624e-06	0.00178758	4.04255						IL15
MOXD1	1.03391	7.01458	4.26765	2.52213e-05	0.00468936	2.3635						ATM
APCDD1L	1.03836	3.85357	3.89527	0.000116706	0.00952551	0.991006						ZMPSTE24
PDLIM3	1.03869	8.31589	4.44722	1.1569e-05	0.00316035	3.06559						ESR1
REEP1	1.04047	4.30517	4.56878	6.72576e-06	0.00244497	3.55547						HSPA1A
FN1	1.04159	14.1546	4.22499	3.02348e-05	0.00510376	2.20051						SST
NTNG1	1.04164	2.96108	4.25097	2.7079e-05	0.0048243	2.29959						ERCC8
PRUNE2	1.04166	5.98394	3.71315	0.000236747	0.0141002	0.361507						GSK3A
HSPB8	1.04207	9.04499	4.43858	1.20185e-05	0.00320568	3.0312						TOP2B
EPYC	1.04445	2.21638	3.85962	0.00013433	0.0103855	0.865601						SIN3A
PGM5	1.05124	6.24138	3.51384	0.0004973	0.0208842	-0.295451						GPX4
AEBP1	1.05909	11.5001	4.56258	6.91642e-06	0.00244497	3.5302						AGTR1
CTHRC1	1.05946	9.04244	4.52059	8.35105e-06	0.00269017	3.35986						NFKBIA
MFAP4	1.06047	9.04374	4.43343	1.22941e-05	0.00320568	3.01075						TXN
FIBIN	1.06477	5.81868	4.07721	5.60054e-05	0.00695417	1.64739						IGFBP3
ITGA11	1.06973	7.85987	4.56056	6.97968e-06	0.00244497	3.52197						IRS2
MMP11	1.07194	10.735	4.26421	2.55944e-05	0.00468936	2.35029						C1QA
CHST8	1.07217	2.8921	3.99192	7.92846e-05	0.00792069	1.33629						CISD2
OMD	1.07485	2.88982	4.21106	3.20687e-05	0.00524615	2.1476						TERF1
MFAP5	1.07486	5.59429	3.06622	0.00232976	0.0491577	-1.64715						APTX
PPAPDC1A	1.07603	4.43052	3.71602	0.000234171	0.0140695	0.371217						SSTR3
FAM180A	1.07677	2.66186	5.42057	1.08345e-07	0.000443953	7.30939						UCP3
GDPD3	1.08027	8.09363	4.40107	1.41701e-05	0.00361781	2.88268						DLAT
FGF7	1.08504	6.37772	4.76786	2.69681e-06	0.00178758	4.38294						CD9
SSC5D	1.09249	7.01754	4.93168	1.24161e-06	0.00173739	5.08703						MLH1
PLA2G5	1.10422	3.87173	5.09287	5.67056e-07	0.00127809	5.79988						LMNA
PLN	1.11033	5.29246	3.84127	0.000144354	0.0108733	0.801475						PRKAG3
LEFTY2	1.1105	2.1213	4.69201	3.83424e-06	0.00178758	4.06402						HRAS
SGCD	1.12952	5.34448	4.62748	5.15384e-06	0.00211184	3.79625						PRKACB
CCDC80	1.13227	9.17385	4.86796	1.68313e-06	0.00173739	4.81068						TNFRSF10C
P4HA3	1.14003	5.68832	5.48235	7.85802e-08	0.000443953	7.60287						FOXO3
ITGBL1	1.15099	6.86577	4.66	4.44203e-06	0.00193635	3.93078						ATG13
CST6	1.15597	7.46861	3.93962	9.78263e-05	0.00865113	1.14851						IFNB1
ACTG2	1.15912	9.9548	3.91728	0.000106944	0.00909153	1.06895						GAPDH
GFPT2	1.15962	6.45143	4.01589	7.19495e-05	0.00761101	1.42312						PSEN1
LRRC15	1.16192	6.20213	3.43303	0.000665533	0.0246127	-0.552224						CDKN2B
MYH11	1.16829	10.548	3.6492	0.000301502	0.0163851	0.147057						TBP
GAS1	1.16943	6.59911	4.23469	2.90176e-05	0.00503824	2.23744						VEGFA
SFRP1	1.16973	6.01086	3.82525	0.000153677	0.0111991	0.745732						GPX1
VSTM2L	1.1748	4.68807	4.33532	1.88606e-05	0.004155	2.62503						PIK3CD
CLIC3	1.17905	8.29389	4.2001	3.35854e-05	0.00524615	2.10609						CDKN2A
HSPB6	1.19324	7.12481	4.39465	1.45739e-05	0.00361781	2.85735						ADCY8
C15orf48	1.19938	8.27802	4.90534	1.40856e-06	0.00173739	4.97242						AREG
WISP2	1.20238	4.92644	4.10896	4.91333e-05	0.00649446	1.76471						TGFB1
KCNG1	1.21206	8.00391	4.26888	2.50895e-05	0.00468936	2.36821						ITGA2
HSPB7	1.21639	5.57546	4.36185	1.68124e-05	0.00398536	2.72857						PMCH
CNN1	1.21926	8.66264	4.06991	5.77105e-05	0.00706091	1.62053						ERCC3
SCRG1	1.2365	2.41734	4.27589	2.43495e-05	0.00468936	2.39514						TP53BP1
FNDC1	1.26869	6.47548	3.79134	0.000175331	0.0118554	0.628405						APEX1
CCL11	1.2699	5.61052	4.73697	3.11398e-06	0.00178758	4.25255						RECQL4
FLNC	1.27872	8.07668	4.54928	7.34287e-06	0.00250735	3.47612						CEBPB
CILP	1.28274	5.66877	3.96072	8.98997e-05	0.00825948	1.22399						BCL10
C7	1.28846	5.31976	3.60072	0.000361329	0.0179247	-0.0132221						TRPS1
A2ML1	1.29418	7.49663	3.36908	0.000834866	0.0282723	-0.751471						CCL3
CASQ2	1.30247	3.88121	4.05314	6.18159e-05	0.00727865	1.55898						HOXB7
PTN	1.30418	7.77448	3.8414	0.00014428	0.0108733	0.801931						MYC
DPT	1.36042	5.23116	4.07553	5.63937e-05	0.00696021	1.6412						PRKAG2
CHRDL1	1.36715	3.90315	4.27356	2.45928e-05	0.00468936	2.38619						JUN
POSTN	1.37591	10.3625	4.18317	3.60632e-05	0.00543282	2.04217						BIRC2
ISLR	1.38158	9.17624	5.14953	4.28458e-07	0.00109728	6.05512						H2AFX
CHI3L1	1.38298	8.33558	4.1555	4.04919e-05	0.00588367	1.9382						RFC4
EFEMP1	1.38439	8.39261	4.7421	3.04071e-06	0.00178758	4.27413						CCNA2
THBS4	1.38479	4.19366	4.71444	3.45697e-06	0.00178758	4.15786						NRG1
PCP4	1.41401	4.00103	3.82216	0.000155543	0.011221	0.734986						TNFSF14
CSDC2	1.44245	4.68247	5.45816	8.91454e-08	0.000443953	7.48759						TIMP1
MESP1	1.45765	4.67583	5.93111	6.99844e-09	0.000143384	9.81726						AR
OGN	1.47112	3.46084	4.80509	2.2652e-06	0.00178758	4.54112						ATG101
PTGIS	1.47118	7.31152	4.71403	3.46343e-06	0.00178758	4.15617						TRIM25
LOC284379	1.48004	4.45348	3.19907	0.00149964	0.0391171	-1.26404						SESN2
MAL	1.49259	6.81319	4.16703	3.8587e-05	0.00572878	1.98145						RPS6KB2
GREM1	1.52426	8.38948	4.22184	3.06405e-05	0.00510376	2.18853						CHCHD2
KRT23	1.56956	9.1054	4.03952	6.53525e-05	0.00734758	1.50918						PLAUR
COL10A1	1.59984	6.52391	4.45356	1.125e-05	0.00311474	3.09082						TNFRSF13C
COMP	1.61273	7.47675	4.26773	2.52134e-05	0.00468936	2.36378						VCP
ACTC1	1.69813	5.06804	4.06911	5.78989e-05	0.00706091	1.61761						APPL1
SLC1A6	1.71857	5.19922	3.6733	0.000275352	0.0156272	0.22748						ADCY9
CHRDL2	1.76691	5.12719	4.82459	2.06646e-06	0.00178758	4.62444						IL2RB
DES	1.98423	8.87575	4.31491	2.05964e-05	0.00432835	2.54577						GSK3B
SFRP4	1.99391	7.41604	4.73371	3.16159e-06	0.00178758	4.2388						BAX
SFRP2	2.00608	8.62689	4.58773	6.17372e-06	0.00243244	3.63291						ATF4
												AKT3
												TNFAIP3
												ARNTL
												FOXO1
												PRKCA
												ALDH9A1
												CD40LG
												MMP1
												GCLC
												IL6
												TRAP1
												IL7
												HMGB2
												POLB
												CREB3L4
												PPM1D
												MMP12
												GRIA2
												APP
												PRKAG1
												EEF1A1
												TRADD
												FGF23
												EPOR
												ADCY1
												BCL2A1
												TOPORS
												ERCC2
												TRPV1
												UCP2
												HSP90AA1
												CREB5
												HMGB1
												PPP1CA
												GHRH
												BIRC3
												RPS6KB1
												PARP1
												TOP1
												IL2RG
												CCL13
												TMEM67
												CD14
												ADIPOQ
										DEGs_down	47	CDH3
												MST1R
												GGT3P
												LOC284233
												D4S234E
												NCKAP5
												PLEK2
												AKAP7
												ANXA10
												REG4
												FABP5
												LOC146336
												ID1
												DUSP2
												FAT2
												PLCH2
												SULT1C2
												RPL9
												SRD5A2
												PDE10A
												ABCC4
												ADORA2B
												C11orf86
												COL17A1
												CDHR1
												LAMB3
												KCNK10
												NKAIN2
												P2RX6
												SLC16A9
												VSIG1
												NTF4
												FABP4
												SHH
												CA9
												C6orf141
												UST
												HNF4G
												LY6D
												DOK7
												MCTP2
												SSTR5
												PPP4R4
												DFNA5
												BCL2L14
												HAPLN1
												PROC
										DEGs_up	391	RCN3
												PTGER3
												HPSE2
												ABCA3
												KCNMA1
												SPEG
												FIBIN
												PTN
												XPNPEP2
												TMEM130
												KPNA7
												TAGLN
												SDS
												CHST8
												CGREF1
												COL3A1
												GLIS1
												KCNG1
												HSPB6
												TMEM151A
												C8orf85
												ADAM12
												MDGA1
												DPT
												CCL11
												NBLA00301
												CHRDL1
												HSPB8
												LAMA2
												SLC1A6
												LUM
												C1S
												MOXD1
												PDGFRL
												WISP2
												EPHA3
												CPXM2
												RAB42
												MFAP4
												CILP
												C15orf48
												TMEM158
												CSDC2
												DIRAS1
												ODZ3
												KCNK3
												MSRB3
												HEPH
												FXYD6
												DAB2
												SYNPO2
												CRABP2
												LEFTY2
												KRT80
												LRRN2
												OGN
												FAP
												SUSD2
												VSTM2L
												ARX
												HTR2B
												DKK2
												PTGDS
												ST6GALNAC5
												TCEAL2
												RANBP3L
												TNFSF4
												NXPH3
												RGS16
												TGFB3
												TGM2
												ADAM33
												GLT8D2
												CNN1
												PPEF1
												MXRA8
												ISLR
												CHRNA1
												CLIC3
												COL1A1
												PLN
												POSTN
												P2RY6
												EML1
												TBX5
												APCDD1L
												PSD
												PLA2G5
												MRVI1
												SORBS1
												ITGBL1
												GFPT2
												RASL12
												LEPREL2
												THBS4
												PPAPDC1A
												HIF3A
												PODN
												HIST2H4A
												SPNS2
												ANKRD35
												A2ML1
												ROR2
												SGCA
												DACT3
												RASGRF1
												GRIK5
												CYS1
												GDPD3
												SOD3
												CYP21A2
												DNM1
												FNDC1
												CRYAB
												CHRDL2
												CCDC80
												MUC1
												SLC24A5
												IGDCC4
												FAIM2
												P4HA3
												FAM198A
												QPRT
												EMILIN1
												PXDN
												KIAA1257
												SCT
												TNXB
												EPYC
												PDZRN3
												GLIS3
												EFHD1
												KLF17
												MYEF2
												CST6
												ARHGAP29
												ADAMTS16
												KHDRBS3
												RGS4
												COL14A1
												GALNT5
												COMP
												SYPL2
												MRGPRF
												AEBP1
												GALNTL1
												SHISA9
												ACTC1
												PCDH10
												NRP2
												AKR1B1
												THBS2
												NEXN
												NCAM1
												DIO2
												FLNC
												GATA5
												MAL
												MFAP5
												C4A
												FGF1
												CHI3L1
												LOC572558
												BICC1
												NUPR1
												SLC2A4
												KCNK13
												ADAMTS2
												WISP1
												OSR2
												FADS2
												APOBEC3B
												RASGEF1C
												GDF5
												ALDH1L2
												PCSK6
												SCRG1
												KIAA1755
												P2RX1
												FAT3
												COL16A1
												MESP1
												TMEM200B
												NTNG1
												VASN
												C21orf34
												FHL1
												FN1
												GPR12
												VGLL1
												RSPO2
												ATP10A
												LY6G6C
												SORBS2
												MUC15
												ANXA9
												PRRX1
												GPR133
												SGCD
												PLAC2
												IL1RL2
												PRND
												MMP23B
												TWIST2
												SCN7A
												GAS1
												PEG3
												SFRP2
												FMO2
												PKD1L2
												TNFAIP6
												TTYH1
												SLC19A3
												FSTL5
												VCAN
												STEAP4
												STS
												ZFPM2
												ACTG2
												OMD
												TM4SF1
												SNAP25
												BHMT2
												COL6A2
												NTM
												CLIP3
												LOX
												ITGA11
												SULF1
												RAMP1
												EGR2
												COBL
												JPH2
												GAS7
												MYL9
												SIGLEC5
												LRRN4CL
												ANK2
												SPON1
												MMD
												LOC283867
												COL5A2
												LMOD1
												TNFAIP8L3
												HS3ST2
												WBSCR28
												KCNMB1
												DES
												RARRES1
												ISLR2
												TPM2
												ENPP1
												OLFML3
												RADIL
												C5orf46
												HIST1H4H
												PCP4
												RSPO1
												HAND2
												DOK5
												ADRB3
												COL6A3
												PDLIM3
												GALNTL2
												MYH11
												KALRN
												ARMC4
												BOC
												PGM5
												FXYD1
												NEGR1
												FAM49A
												TRIM63
												MAP1A
												SSC5D
												CPM
												KLK4
												LOC284379
												LMCD1
												GNG4
												NAV2
												ASB5
												VTN
												TPM1
												KCND2
												BEAN
												HHIPL1
												CTSK
												GSTM5
												CALD1
												COL10A1
												CST2
												COL6A1
												SLC30A4
												MGP
												IL11
												MKX
												CERCAM
												KIAA1462
												SFRP4
												LRRC15
												SHOX2
												ITGA7
												WBSCR17
												RSPO3
												DDR2
												COL5A1
												ACTA2
												FMOD
												HRASLS5
												PTGS1
												DCN
												GPR1
												TNS1
												PRELP
												COL8A2
												PRSS27
												CASQ2
												LOC100192378
												PYGM
												RBP7
												SLIT2
												PRUNE2
												GXYLT2
												HSPB7
												PMP22
												CTHRC1
												DRP2
												PPP1R14D
												CDH11
												C10orf10
												AIF1L
												FAM20C
												SCARF2
												RBPMS2
												GREM1
												BNC2
												GEM
												GAS6
												AMOT
												NRK
												SPTLC3
												FMO1
												FBN1
												TMEM90B
												CRISPLD2
												SYNM
												C7
												KDELR3
												TSPAN2
												BGN
												C2orf40
												FAM180A
												AOX1
												COL1A2
												HUNK
												CYR61
												SFRP1
												PDK4
												CCL2
												RGS9BP
												HSD17B6
												NNMT
												COL6A6
												ZNF521
												KCNE4
												PDE1A
												COL8A1
												NRTN
												C9orf47
												FGF14
												ZMYND10
												DPYSL3
												COLEC12
												REEP1
												TRIM6
												PTGIS
												ANGPTL1
												NRXN2
												KRT23
												ALPK2
												GADD45B
												ADAMTS12
												S1PR3
												MYADM
												HOPX
												PLXNA4
												LOC399959
												ASPN
												MMP11
												SMOC2

## Sheet: cluster
sample	OS.time	OS	Status	RiskScore	EFEMP1	UCHL1	ELN	TP63		样本	cluster
TCGA-DK-AA6S-01	5050	0	Alive	1.02014	9.9575	7.8448	10.559	10.917		TCGA-DK-AA6S-01	C1
TCGA-DK-A6B2-01	477	0	Alive	1.0811	10.5022	8.3448	10.9773	11.1112		TCGA-DK-A6B2-01	C1
TCGA-GU-A763-01	997	0	Alive	0.568352	5.951	5.029	7.2665	11.6191		TCGA-GU-A763-01	C2
TCGA-XF-A9T4-01	495	1	Dead	0.785879	10.4706	3.5879	7.5984	10.9813		TCGA-XF-A9T4-01	C2
TCGA-FD-A5C1-01	1792	0	Alive	0.995389	10.8901	8.2691	7.0327	10.9123		TCGA-FD-A5C1-01	C1
TCGA-GU-A42Q-01	344	1	Dead	0.710732	7.3989	8.9265	4.8595	14.1819		TCGA-GU-A42Q-01	C2
TCGA-DK-A3IL-01	413	1	Dead	0.775288	7.6532	6.1579	9.2202	11.1543		TCGA-DK-A3IL-01	C2
TCGA-XF-AAMH-01	344	1	Dead	1.31371	13.9764	8.1063	9.3328	5.6334		TCGA-XF-AAMH-01	C1
TCGA-FT-A61P-01	337	0	Alive	1.16844	10.7869	7.4354	10.1524	2.8895		TCGA-FT-A61P-01	C1
TCGA-G2-A2EF-01	1884	0	Alive	1.29433	13.7955	13.1397	5.2727	12.6318		TCGA-G2-A2EF-01	C1
TCGA-XF-A9T2-01	575	1	Dead	0.921918	9.8542	6.8222	7.8979	9.4145		TCGA-XF-A9T2-01	C1
TCGA-C4-A0F7-01	62	1	Dead	1.04479	11.1081	9.033	8.3631	12.9082		TCGA-C4-A0F7-01	C1
TCGA-G2-A2EK-01	485	0	Alive	0.802949	8.3447	5.4866	10.1046	11.628		TCGA-G2-A2EK-01	C2
TCGA-FD-A6TB-01	572	0	Alive	1.11165	10.9208	8.0231	11.3627	10.5098		TCGA-FD-A6TB-01	C1
TCGA-UY-A9PD-01	542	0	Alive	0.826781	8.4434	6.6024	8.6328	10.9556		TCGA-UY-A9PD-01	C1
TCGA-DK-AA6P-01	457	0	Alive	0.585182	5.255	6.1811	7.7565	11.9769		TCGA-DK-AA6P-01	C2
TCGA-GV-A3QK-01	832	0	Alive	0.355258	3.8588	3.4766	6.4603	11.9028		TCGA-GV-A3QK-01	C2
TCGA-GC-A3I6-01	630	1	Dead	0.905223	10.2092	6.7623	8.395	12.4045		TCGA-GC-A3I6-01	C2
TCGA-UY-A8OC-01	92	1	Dead	1.11234	12.4644	7.8674	9.3052	12.065		TCGA-UY-A8OC-01	C1
TCGA-FD-A3B7-01	122	1	Dead	1.16603	11.3877	10.5891	9.1797	11.889		TCGA-FD-A3B7-01	C1
TCGA-ZF-A9R1-01	773	0	Alive	0.764121	7.7367	6.5712	8.6234	12.2268		TCGA-ZF-A9R1-01	C2
TCGA-ZF-A9RF-01	1949	0	Alive	1.15057	14.4964	4.9899	5.7517	3.2734		TCGA-ZF-A9RF-01	C1
TCGA-4Z-AA7Q-01	510	1	Dead	0.863142	7.7387	8.9182	8.3258	11.799		TCGA-4Z-AA7Q-01	C2
TCGA-E7-A519-01	508	0	Alive	0.694521	7.4265	4.8157	8.1431	9.973		TCGA-E7-A519-01	C2
TCGA-G2-A3VY-01	536	0	Alive	0.675824	6.4725	6.4197	7.4928	10.876		TCGA-G2-A3VY-01	C2
TCGA-C4-A0EZ-01	273	1	Dead	1.13075	6.9541	13.9088	8.0397	5.1201		TCGA-C4-A0EZ-01	C1
TCGA-XF-A9SY-01	640	0	Alive	0.869076	10.9721	7.8585	3.8776	12.5982		TCGA-XF-A9SY-01	C1
TCGA-FD-A43U-01	636	0	Alive	1.00675	9.3111	8.6295	10.4428	11.3244		TCGA-FD-A43U-01	C1
TCGA-4Z-AA7S-01	1064	1	Dead	0.75397	8.5677	4.3046	9.5198	11.3386		TCGA-4Z-AA7S-01	C2
TCGA-DK-AA75-01	340	1	Dead	0.861793	6.4404	9.5095	8.4431	9.0165		TCGA-DK-AA75-01	C1
TCGA-XF-AAML-01	232	1	Dead	0.509517	4.0068	7.1846	4.8712	9.9772		TCGA-XF-AAML-01	C2
TCGA-DK-A6B5-01	1542	0	Alive	1.06469	11.5078	7.6497	9.992	12.2012		TCGA-DK-A6B5-01	C1
TCGA-KQ-A41R-01	1350	0	Alive	0.54706	4.5818	5.3476	8.5414	11.0673		TCGA-KQ-A41R-01	C2
TCGA-4Z-AA87-01	1454	0	Alive	0.765439	6.642	9.1743	5.9105	10.5266		TCGA-4Z-AA87-01	C1
TCGA-FD-A6TE-01	376	0	Alive	0.61374	8.9559	3.7337	3.8328	10.2526		TCGA-FD-A6TE-01	C2
TCGA-YC-A9TC-01	20	1	Dead	1.00868	5.0973	14.9382	4.6171	2.9861		TCGA-YC-A9TC-01	C1
TCGA-BT-A2LA-01	522	0	Alive	1.2332	7.8615	13.2041	10.1637	3.7379		TCGA-BT-A2LA-01	C1
TCGA-FD-A3NA-01	1845	0	Alive	0.767319	9.1641	6.1766	6.2476	12.0372		TCGA-FD-A3NA-01	C2
TCGA-BT-A42F-01	864	0	Alive	0.837446	10.6695	5.6704	5.8115	10.9706		TCGA-BT-A42F-01	C1
TCGA-ZF-AA5P-01	372	0	Alive	1.21463	11.7668	8.566	12.5409	10.5748		TCGA-ZF-AA5P-01	C1
TCGA-2F-A9KW-01	254	1	Dead	1.16012	10.2163	11.2558	8.6056	8.8673		TCGA-2F-A9KW-01	C1
TCGA-4Z-AA80-01	19	1	Dead	0.561914	4.8861	7.6265	5.4627	12.0375		TCGA-4Z-AA80-01	C2
TCGA-XF-A8HD-01	2964	0	Alive	0.892828	8.2361	6.4011	6.5091	1.97		TCGA-XF-A8HD-01	C1
TCGA-2F-A9KT-01	3314	0	Alive	0.628751	5.382	6.8828	7.7649	11.5983		TCGA-2F-A9KT-01	C2
TCGA-E7-A677-01	820	0	Alive	0.675838	6.9656	5.8394	8.6653	13.0898		TCGA-E7-A677-01	C2
TCGA-SY-A9G0-01	1008	1	Dead	1.18898	11.5935	8.3398	12.085	10.1744		TCGA-SY-A9G0-01	C1
TCGA-YF-AA3M-01	415	0	Alive	1.0629	10.5805	9.9013	7.6706	11.0251		TCGA-YF-AA3M-01	C1
TCGA-CU-A0YR-01	460	1	Dead	0.718393	6.2957	7.6045	6.4214	8.9203		TCGA-CU-A0YR-01	C1
TCGA-K4-A83P-01	495	0	Alive	1.15074	11.166	8.0265	11.1598	8.6208		TCGA-K4-A83P-01	C1
TCGA-ZF-A9RL-01	2703	0	Alive	0.356014	2.4732	5.703	6.274	12.496		TCGA-ZF-A9RL-01	C2
TCGA-FD-A43S-01	455	0	Alive	1.12108	10.5983	8.3419	11.5886	10.0022		TCGA-FD-A43S-01	C1
TCGA-GV-A3QH-01	258	1	Dead	0.51011	3.3748	7.1958	4.2092	6.5894		TCGA-GV-A3QH-01	C1
TCGA-4Z-AA84-01	460	0	Alive	1.01613	7.7134	13.0221	5.1448	7.6772		TCGA-4Z-AA84-01	C1
TCGA-K4-A4AC-01	278	1	Dead	0.807046	10.8282	4.336	7.7982	13.2653		TCGA-K4-A4AC-01	C2
TCGA-K4-A6MB-01	469	0	Alive	0.902883	7.4442	7.6675	12.193	11.5387		TCGA-K4-A6MB-01	C2
TCGA-S5-A6DX-01	56	1	Dead	1.04493	9.9661	7.6171	11.3543	10.1562		TCGA-S5-A6DX-01	C1
TCGA-GU-A766-01	480	0	Alive	0.909299	10.7134	6.302	7.8171	11.7481		TCGA-GU-A766-01	C1
TCGA-HQ-A5ND-01	274	1	Dead	1.12312	12.4374	8.9246	8.5453	12.8095		TCGA-HQ-A5ND-01	C1
TCGA-E7-A7XN-01	428	0	Alive	0.280577	4.9575	2.3056	3.8878	12.9848		TCGA-E7-A7XN-01	C2
TCGA-XF-AAMW-01	253	1	Dead	0.899042	11.3676	4.9816	8.2245	11.9123		TCGA-XF-AAMW-01	C1
TCGA-GC-A4ZW-01	15	0	Alive	0.685809	2.6669	10.1891	7.4244	6.5506		TCGA-GC-A4ZW-01	C1
TCGA-G2-AA3B-01	2008	0	Alive	0.25046	4.042	2.4385	3.7577	11.7195		TCGA-G2-AA3B-01	C2
TCGA-DK-A2HX-01	1420	1	Dead	1.30463	11.3854	7.9542	12.4641	1.8717		TCGA-DK-A2HX-01	C1
TCGA-GC-A3RB-01	582	0	Alive	0.720555	5.9007	8.2047	8.1731	11.9452		TCGA-GC-A3RB-01	C2
TCGA-GV-A40E-01	261	1	Dead	1.0819	12.5046	7.5569	7.3945	10.0276		TCGA-GV-A40E-01	C1
TCGA-FJ-A3ZF-01	524	0	Alive	0.50844	3.6761	4.6878	8.9092	9.1103		TCGA-FJ-A3ZF-01	C2
TCGA-XF-A9SU-01	182	1	Dead	1.06973	10.0323	8.813	10.3819	10.3694		TCGA-XF-A9SU-01	C1
TCGA-ZF-A9R9-01	864	1	Dead	1.12727	10.7428	7.8765	12.4027	10.2836		TCGA-ZF-A9R9-01	C1
TCGA-DK-A2I2-01	237	1	Dead	0.933648	10.2231	8.2019	6.4652	11.2239		TCGA-DK-A2I2-01	C1
TCGA-FD-A3SQ-01	1423	1	Dead	1.11729	10.7611	8.0406	12.3135	11.2523		TCGA-FD-A3SQ-01	C1
TCGA-XF-A9SH-01	1971	1	Dead	0.802633	8.2376	6.4202	9.1973	12.1977		TCGA-XF-A9SH-01	C2
TCGA-XF-A8HC-01	200	1	Dead	0.267324	3.121	1.1274	6.4989	8.5702		TCGA-XF-A8HC-01	C2
TCGA-K4-A5RI-01	356	1	Dead	1.13346	10.4768	11.035	9.7408	12.7967		TCGA-K4-A5RI-01	C1
TCGA-BT-A20W-01	254	1	Dead	0.769166	7.6474	5.6506	10.1358	11.7256		TCGA-BT-A20W-01	C2
TCGA-CU-A3YL-01	906	0	Alive	0.770569	7.3801	5.5417	10.3936	10.8342		TCGA-CU-A3YL-01	C2
TCGA-DK-A1AD-01	3420	0	Alive	0.82404	8.775	6.086	9.6902	12.7379		TCGA-DK-A1AD-01	C2
TCGA-XF-A9T8-01	418	1	Dead	0.807341	8.7661	7.0631	7.2507	12.1862		TCGA-XF-A9T8-01	C2
TCGA-C4-A0F6-01	700	0	Alive	0.732502	7.3727	5.7137	9.0552	11.3528		TCGA-C4-A0F6-01	C2
TCGA-DK-AA6U-01	578	0	Alive	0.815453	7.5197	9.174	6.2272	11.0899		TCGA-DK-AA6U-01	C1
TCGA-CF-A9FM-01	398	0	Alive	0.389037	3.9862	4.1833	6.7324	12.5952		TCGA-CF-A9FM-01	C2
TCGA-E7-A7DU-01	28	0	Alive	0.544323	5.5783	4.5277	8.1736	11.9948		TCGA-E7-A7DU-01	C2
TCGA-UY-A9PA-01	1072	0	Alive	0.567143	8.3493	3.5195	4.6088	11.7334		TCGA-UY-A9PA-01	C2
TCGA-FD-A3SJ-01	739	1	Dead	0.98542	9.7447	8.0701	9.8876	11.7698		TCGA-FD-A3SJ-01	C1
TCGA-CF-A47X-01	384	0	Alive	0.499983	4.3631	5.7532	7.4928	12.5033		TCGA-CF-A47X-01	C2
TCGA-GV-A40G-01	580	0	Alive	0.445135	1.7173	5.5872	7.6632	6.318		TCGA-GV-A40G-01	C1
TCGA-2F-A9KO-01	734	1	Dead	0.890926	9.2312	6.5591	10.1156	12.1888		TCGA-2F-A9KO-01	C2
TCGA-HQ-A2OF-01	1947	0	Alive	0.504228	5.7134	0.4942	8.2091	4.3362		TCGA-HQ-A2OF-01	C1
TCGA-DK-AA71-01	415	0	Alive	0.718997	6.2391	7.1932	8.2805	10.751		TCGA-DK-AA71-01	C2
TCGA-UY-A9PH-01	1561	0	Alive	0.849593	9.2986	6.3328	8.2402	11.2085		TCGA-UY-A9PH-01	C1
TCGA-XF-A8HF-01	2954	1	Dead	0.953142	8.9809	7.9691	10.0834	11.1141		TCGA-XF-A8HF-01	C1
TCGA-CF-A5UA-01	365	0	Alive	0.486598	5.2584	4.1211	7.405	12.0541		TCGA-CF-A5UA-01	C2
TCGA-XF-A9T3-01	68	0	Alive	1.22384	11.1125	8.0559	11.5343	4.6047		TCGA-XF-A9T3-01	C1
TCGA-XF-A9SL-01	2020	1	Dead	1.2789	11.509	8.6676	12.3875	5.6717		TCGA-XF-A9SL-01	C1
TCGA-CF-A47W-01	368	0	Alive	0.413196	3.8757	3.447	8.8215	12.3001		TCGA-CF-A47W-01	C2
TCGA-GC-A3RD-01	428	0	Alive	0.666843	7.1304	6.9089	5.8312	12.2536		TCGA-GC-A3RD-01	C2
TCGA-HQ-A5NE-01	370	1	Dead	0.874321	10.1352	6.073	8.2891	12.0526		TCGA-HQ-A5NE-01	C2
TCGA-FD-A3N5-01	685	1	Dead	0.977567	9.7703	6.8224	12.1019	12.8059		TCGA-FD-A3N5-01	C2
TCGA-E7-A3Y1-01	163	0	Alive	0.59571	6.2435	3.371	10.722	12.4431		TCGA-E7-A3Y1-01	C2
TCGA-4Z-AA81-01	1270	1	Dead	0.720501	10.3597	2.575	3.7732	5.4586		TCGA-4Z-AA81-01	C1
TCGA-G2-A2EC-01	696	1	Dead	0.975157	10.2713	5.877	12.1843	12.3776		TCGA-G2-A2EC-01	C2
TCGA-K4-A5RJ-01	539	0	Alive	1.0771	8.6617	11.0048	8.3371	7.3541		TCGA-K4-A5RJ-01	C1
TCGA-CF-A5U8-01	399	0	Alive	0.293065	2.8763	3.5969	6.1979	12.1323		TCGA-CF-A5U8-01	C2
TCGA-K4-A3WS-01	761	0	Alive	1.09336	10.972	7.8249	10.9977	10.6823		TCGA-K4-A3WS-01	C1
TCGA-XF-A9SW-01	362	1	Dead	1.41305	12.3953	9.9061	13.6085	5.8608		TCGA-XF-A9SW-01	C1
TCGA-DK-AA6W-01	415	1	Dead	1.1427	8.6698	12.7381	7.5453	6.5568		TCGA-DK-AA6W-01	C1
TCGA-DK-A3IS-01	1529	0	Alive	0.367063	2.7602	4.4635	7.8685	12.259		TCGA-DK-A3IS-01	C2
TCGA-G2-A2EO-01	1804	1	Dead	0.923193	8.6416	8.5006	8.68	10.7865		TCGA-G2-A2EO-01	C1
TCGA-XF-A9T0-01	799	0	Alive	0.769833	7.8555	6.372	8.8205	12.103		TCGA-XF-A9T0-01	C2
TCGA-FD-A5BU-01	588	0	Alive	1.12099	10.8884	10.7837	9.1855	13.4304		TCGA-FD-A5BU-01	C1
TCGA-GV-A3JX-01	581	0	Alive	0.775868	7.6347	5.8578	7.1441	6.7275		TCGA-GV-A3JX-01	C1
TCGA-FD-A62S-01	406	1	Dead	1.1327	11.7302	8.029	11.2592	11.9302		TCGA-FD-A62S-01	C1
TCGA-BT-A2LB-01	492	1	Dead	0.929545	9.5746	7.2608	9.3537	11.5804		TCGA-BT-A2LB-01	C1
TCGA-FD-A6TI-01	294	1	Dead	1.06766	13.1197	4.4147	10.215	9.5731		TCGA-FD-A6TI-01	C1
TCGA-XF-AAMJ-01	1670	1	Dead	1.11217	10.4452	8.8389	11.5768	11.3063		TCGA-XF-AAMJ-01	C1
TCGA-XF-A9SZ-01	859	1	Dead	1.088	9.5816	10.6825	9.0178	10.2626		TCGA-XF-A9SZ-01	C1
TCGA-CF-A9FL-01	565	1	Dead	0.935689	9.3539	7.282	10.1032	11.7415		TCGA-CF-A9FL-01	C1
TCGA-ZF-A9RD-01	408	1	Dead	1.032	12.3292	7.1787	7.7574	12.1154		TCGA-ZF-A9RD-01	C1
TCGA-GD-A3OS-01	638	0	Alive	1.29222	12.3889	11.5784	7.2273	6.9272		TCGA-GD-A3OS-01	C1
TCGA-K4-A54R-01	842	0	Alive	0.736841	7.9121	7.6453	4.813	10.9166		TCGA-K4-A54R-01	C1
TCGA-FT-A3EE-01	99	1	Dead	0.610796	8.3427	2.6472	7.1046	10.9292		TCGA-FT-A3EE-01	C2
TCGA-FD-A43P-01	832	0	Alive	0.954361	8.9972	8.6816	8.8572	10.9006		TCGA-FD-A43P-01	C1
TCGA-XF-A9SJ-01	98	1	Dead	1.09371	9.7807	7.7506	10.1508	4.7731		TCGA-XF-A9SJ-01	C1
TCGA-K4-A5RH-01	276	0	Alive	1.12843	10.6155	7.1212	10.9727	5.3247		TCGA-K4-A5RH-01	C1
TCGA-R3-A69X-01	433	0	Alive	1.05448	10.0567	8.2678	11.0553	11.1032		TCGA-R3-A69X-01	C1
TCGA-UY-A78K-01	536	1	Dead	1.08047	10.0316	6.8899	9.7612	3.5473		TCGA-UY-A78K-01	C1
TCGA-CU-A3QU-01	158	0	Alive	0.645912	2.9985	8.6109	6.571	4.5779		TCGA-CU-A3QU-01	C1
TCGA-FD-A3B8-01	384	0	Alive	1.24836	11.8453	10.6187	10.8419	11.3128		TCGA-FD-A3B8-01	C1
TCGA-DK-A3IV-01	294	1	Dead	0.575042	6.8298	3.4471	7.144	9.9383		TCGA-DK-A3IV-01	C2
TCGA-GU-A762-01	232	1	Dead	1.20032	12.5903	11.2895	6.8852	12.0069		TCGA-GU-A762-01	C1
TCGA-XF-AAMX-01	206	1	Dead	0.823	8.5367	5.6947	10.2515	11.8691		TCGA-XF-AAMX-01	C2
TCGA-CF-A1HS-01	382	0	Alive	0.843013	10.0063	7.0169	6.4242	12.8688		TCGA-CF-A1HS-01	C2
TCGA-GU-A42R-01	577	1	Dead	0.558735	4.6776	6.1299	7.9679	11.7827		TCGA-GU-A42R-01	C2
TCGA-YC-A8S6-01	293	0	Alive	0.886443	9.1003	5.0763	11.4733	10.3778		TCGA-YC-A8S6-01	C1
TCGA-ZF-AA4W-01	1830	0	Alive	0.744926	7.7885	7.4892	6.3574	12.185		TCGA-ZF-AA4W-01	C2
TCGA-BT-A42E-01	1108	0	Alive	0.952497	9.8359	10.9652	4.6432	12.8987		TCGA-BT-A42E-01	C1
TCGA-E7-A7PW-01	416	0	Alive	0.541907	4.0787	7.1323	7.2589	12.1424		TCGA-E7-A7PW-01	C2
TCGA-BT-A20U-01	455	1	Dead	0.842846	9.1221	6.5798	9.2728	13.4078		TCGA-BT-A20U-01	C2
TCGA-GU-A764-01	610	0	Alive	1.07994	10.6868	6.7647	12.8951	10.9137		TCGA-GU-A764-01	C1
TCGA-ZF-AA4R-01	1036	1	Dead	0.979451	9.0697	7.7051	11.2538	11.0868		TCGA-ZF-AA4R-01	C1
TCGA-CF-A8HX-01	345	0	Alive	0.472224	5.3024	3.255	8.1939	12.1493		TCGA-CF-A8HX-01	C2
TCGA-E5-A4U1-01	1181	0	Alive	0.487104	3.7082	6.9408	6.3982	12.2533		TCGA-E5-A4U1-01	C2
TCGA-FD-A3SN-01	887	0	Alive	0.920322	8.0991	9.5787	7.995	10.7221		TCGA-FD-A3SN-01	C1
TCGA-4Z-AA86-01	311	1	Dead	0.849896	10.1607	6.8221	6.0794	11.8898		TCGA-4Z-AA86-01	C1
TCGA-CF-A47V-01	379	0	Alive	0.406478	4.6871	2.4248	8.5779	12.4892		TCGA-CF-A47V-01	C2
TCGA-FD-A5BR-01	813	0	Alive	1.0148	10.7907	7.2077	10.1485	11.8355		TCGA-FD-A5BR-01	C1
TCGA-GV-A3QF-01	617	1	Dead	0.550426	4.9777	6.2896	6.5757	11.4263		TCGA-GV-A3QF-01	C2
TCGA-XF-AAN4-01	823	1	Dead	1.21711	12.3124	7.7541	11.8492	9.0399		TCGA-XF-AAN4-01	C1
TCGA-XF-A9ST-01	128	1	Dead	0.608122	4.0028	8.5941	5.8952	9.3155		TCGA-XF-A9ST-01	C1
TCGA-GV-A6ZA-01	691	0	Alive	0.469443	5.2105	4.7958	5.6628	11.7754		TCGA-GV-A6ZA-01	C2
TCGA-PQ-A6FN-01	507	0	Alive	0.973941	11.2965	7.2274	7.0315	10.9314		TCGA-PQ-A6FN-01	C1
TCGA-XF-A9T6-01	64	0	Alive	1.03755	11.4493	8.6572	6.1535	9.8236		TCGA-XF-A9T6-01	C1
TCGA-CF-A3MG-01	369	0	Alive	0.154203	2.5209	2.1102	3.9277	11.6887		TCGA-CF-A3MG-01	C2
TCGA-ZF-A9RE-01	106	1	Dead	0.656652	5.549	7.6947	9.0236	14.7531		TCGA-ZF-A9RE-01	C2
TCGA-DK-A1A5-01	65	1	Dead	0.903175	9.3116	7.1735	9.5456	12.3745		TCGA-DK-A1A5-01	C2
TCGA-ZF-AA56-01	259	1	Dead	0.931589	9.6936	7.234	9.6975	12.3915		TCGA-ZF-AA56-01	C2
TCGA-GU-A767-01	144	1	Dead	1.05997	9.4439	9.1289	11.0956	10.9259		TCGA-GU-A767-01	C1
TCGA-GC-A3WC-01	540	0	Alive	0.9373	9.53	8.0373	9.7276	13.6334		TCGA-GC-A3WC-01	C2
TCGA-4Z-AA7N-01	1367	1	Dead	1.05521	9.6135	7.8394	12.0507	10.0326		TCGA-4Z-AA7N-01	C1
TCGA-H4-A2HO-01	46	0	Alive	0.631356	7.205	3.3777	8.6616	10.1755		TCGA-H4-A2HO-01	C2
TCGA-XF-AAMZ-01	1348	1	Dead	0.802372	8.5607	5.2277	9.6726	11.014		TCGA-XF-AAMZ-01	C2
TCGA-2F-A9KQ-01	2886	0	Alive	0.423024	3.6542	3.8525	8.5495	11.5117		TCGA-2F-A9KQ-01	C2
TCGA-4Z-AA7M-01	495	0	Alive	0.688643	7.6226	5.6755	7.467	12.1675		TCGA-4Z-AA7M-01	C2
TCGA-FD-A62O-01	216	1	Dead	0.646389	7.1321	3.525	10.1237	11.8576		TCGA-FD-A62O-01	C2
TCGA-FD-A3B5-01	272	1	Dead	0.935908	10.8218	7.8954	6.3136	12.1499		TCGA-FD-A3B5-01	C1
TCGA-ZF-A9RM-01	1455	0	Alive	0.413282	4.6013	5.2715	4.112	11.7142		TCGA-ZF-A9RM-01	C2
TCGA-FJ-A871-01	272	1	Dead	1.06736	6.8574	11.6432	9.9839	6.0118		TCGA-FJ-A871-01	C1
TCGA-XF-AAMT-01	90	1	Dead	1.14888	11.6753	10.1608	9.1229	12.7484		TCGA-XF-AAMT-01	C1
TCGA-FD-A6TD-01	386	1	Dead	0.978263	11.0086	6.8557	8.3742	10.9329		TCGA-FD-A6TD-01	C1
TCGA-UY-A78L-01	1127	0	Alive	0.890259	8.0252	7.1858	6.3734	3.2262		TCGA-UY-A78L-01	C1
TCGA-ZF-AA4V-01	1806	0	Alive	0.594499	6.3571	5.7099	3.1588	6.2662		TCGA-ZF-AA4V-01	C1
TCGA-ZF-A9R7-01	665	0	Alive	0.554363	6.8009	2.5826	8.8255	11.6865		TCGA-ZF-A9R7-01	C2
TCGA-GV-A3QI-01	1110	0	Alive	0.19286	3.8363	1.2193	3.7816	11.3719		TCGA-GV-A3QI-01	C2
TCGA-XF-A8HH-01	57	1	Dead	0.971774	9.7734	7.0445	10.5827	11.1829		TCGA-XF-A8HH-01	C1
TCGA-GC-A3YS-01	758	0	Alive	1.10306	11.0195	10.582	7.7912	12.1065		TCGA-GC-A3YS-01	C1
TCGA-CU-A5W6-01	56	1	Dead	0.615293	5.6241	5.6241	8.4495	11.1255		TCGA-CU-A5W6-01	C2
TCGA-BL-A3JM-01	205	1	Dead	0.995861	9.0828	6.8057	8.539	3.1153		TCGA-BL-A3JM-01	C1
TCGA-E5-A2PC-01	1326	0	Alive	0.64548	5.5501	8.9505	5.2855	12.425		TCGA-E5-A2PC-01	C2
TCGA-FD-A5C0-01	550	1	Dead	0.836153	8.3582	6.5697	9.8473	12.0474		TCGA-FD-A5C0-01	C2
TCGA-CF-A9FF-01	361	0	Alive	0.717137	7.0703	4.7648	10.2227	10.6975		TCGA-CF-A9FF-01	C2
TCGA-FD-A62P-01	191	1	Dead	0.997198	10.5167	7.0804	9.7618	10.956		TCGA-FD-A62P-01	C1
TCGA-G2-A3IB-01	220	1	Dead	0.913611	11.6799	9.1687	2.4695	13.4371		TCGA-G2-A3IB-01	C1
TCGA-XF-AAME-01	2828	1	Dead	1.3488	12.4437	11.0659	12.5243	11.2551		TCGA-XF-AAME-01	C1
TCGA-FD-A43N-01	699	0	Alive	0.752805	7.1713	6.4048	8.5901	10.4143		TCGA-FD-A43N-01	C2
TCGA-GC-A3BM-01	651	1	Dead	0.633235	7.1748	4.2777	8.7694	12.5198		TCGA-GC-A3BM-01	C2
TCGA-E7-A4IJ-01	674	1	Dead	0.494266	3.6454	6.4801	7.2509	11.8128		TCGA-E7-A4IJ-01	C2
TCGA-FD-A43Y-01	474	1	Dead	1.12248	11.9423	10.363	7.7455	13.5356		TCGA-FD-A43Y-01	C1
TCGA-GV-A3JV-01	434	1	Dead	0.813612	9.0763	4.3677	10.617	11.4817		TCGA-GV-A3JV-01	C2
TCGA-FD-A3SL-01	712	1	Dead	1.19315	10.7745	7.61	12.0455	4.9915		TCGA-FD-A3SL-01	C1
TCGA-XF-AAMG-01	3364	0	Alive	0.955847	7.3962	9.9049	7.9006	6.7115		TCGA-XF-AAMG-01	C1
TCGA-E7-A6ME-01	731	0	Alive	1.00613	7.0668	12.3511	8.4225	9.7844		TCGA-E7-A6ME-01	C1
TCGA-BT-A20R-01	154	1	Dead	1.36437	11.7422	9.4426	11.1832	1.2019		TCGA-BT-A20R-01	C1
TCGA-UY-A8OD-01	3432	0	Alive	1.04111	9.5435	7.108	11.325	7.4861		TCGA-UY-A8OD-01	C1
TCGA-FD-A6TH-01	131	1	Dead	1.10325	11.4054	6.9046	9.8052	7.1486		TCGA-FD-A6TH-01	C1
TCGA-2F-A9KR-01	3183	1	Dead	0.791548	7.8388	6.6878	9.2644	12.2864		TCGA-2F-A9KR-01	C2
TCGA-BT-A20O-01	370	1	Dead	1.35004	11.1757	14.0188	8.66	7.9109		TCGA-BT-A20O-01	C1
TCGA-LT-A5Z6-01	474	0	Alive	0.523322	4.5763	5.6086	5.8486	8.6362		TCGA-LT-A5Z6-01	C2
TCGA-ZF-A9RC-01	2868	0	Alive	0.970446	9.0241	8.3139	9.87	10.7447		TCGA-ZF-A9RC-01	C1
TCGA-BT-A20N-01	795	1	Dead	0.786897	7.87	9.0026	5.605	12.6015		TCGA-BT-A20N-01	C2
TCGA-DK-A3WX-01	321	1	Dead	0.892817	9.862	7.5399	7.0857	11.7714		TCGA-DK-A3WX-01	C1
TCGA-CU-A0YN-01	393	1	Dead	0.717018	7.7376	5.6976	7.8124	11.4613		TCGA-CU-A0YN-01	C2
TCGA-FD-A3SP-01	783	0	Alive	1.28076	12.0035	11.4831	9.6581	10.1435		TCGA-FD-A3SP-01	C1
TCGA-GU-AATP-01	1003	0	Alive	1.06892	8.286	10.0332	10.2491	7.1965		TCGA-GU-AATP-01	C1
TCGA-FD-A5BT-01	328	1	Dead	1.47985	12.6376	10.4363	12.8696	2.7255		TCGA-FD-A5BT-01	C1
TCGA-CF-A3MI-01	370	0	Alive	0.634109	7.7889	2.3841	9.784	11.3625		TCGA-CF-A3MI-01	C2
TCGA-LT-A8JT-01	641	0	Alive	0.459691	5.5585	3.0614	7.5097	12.1653		TCGA-LT-A8JT-01	C2
TCGA-CF-A47T-01	385	1	Dead	0.599419	5.5889	5.3533	8.9001	12.034		TCGA-CF-A47T-01	C2
TCGA-FJ-A3Z9-01	385	1	Dead	0.513463	7.357	2.2422	6.8892	12.0173		TCGA-FJ-A3Z9-01	C2
TCGA-DK-A6AW-01	1621	0	Alive	0.958325	9.2404	8.1243	7.709	8.0932		TCGA-DK-A6AW-01	C1
TCGA-E7-A97P-01	437	1	Dead	0.991603	10.7471	7.83	8.3872	11.7758		TCGA-E7-A97P-01	C1
TCGA-E7-A6MF-01	750	0	Alive	0.562349	6.6863	4.7564	7.1082	13.6242		TCGA-E7-A6MF-01	C2
TCGA-S5-AA26-01	503	0	Alive	0.471156	6.1609	2.4113	7.9663	12.6559		TCGA-S5-AA26-01	C2
TCGA-ZF-AA52-01	1077	1	Dead	1.15791	10.2872	7.7896	11.1493	4.3939		TCGA-ZF-AA52-01	C1
TCGA-CU-A3KJ-01	562	0	Alive	0.949171	8.6874	10.7147	7.3046	12.8671		TCGA-CU-A3KJ-01	C1
TCGA-DK-AA76-01	366	0	Alive	0.318688	2.6477	5.628	4.9552	12.9963		TCGA-DK-AA76-01	C2
TCGA-CF-A1HR-01	389	0	Alive	0.771642	7.8409	5.0913	10.4463	11.3077		TCGA-CF-A1HR-01	C2
TCGA-DK-A6B1-01	2049	0	Alive	0.654761	5.046	5.9018	8.8966	8.1074		TCGA-DK-A6B1-01	C1
TCGA-CF-A47Y-01	373	0	Alive	0.446329	4.7139	2.9791	9.0699	12.4154		TCGA-CF-A47Y-01	C2
TCGA-4Z-AA82-01	1556	1	Dead	0.967877	9.7937	8.4194	9.0591	12.5517		TCGA-4Z-AA82-01	C1
TCGA-GC-A3RC-01	484	0	Alive	0.515654	9.1063	2.7275	3.238	13.2031		TCGA-GC-A3RC-01	C2
TCGA-E7-A678-01	798	0	Alive	0.297909	3.3409	3.4309	5.7151	12.2286		TCGA-E7-A678-01	C2
TCGA-UY-A9PB-01	899	0	Alive	0.930511	10.2249	7.3439	7.4248	10.7822		TCGA-UY-A9PB-01	C1
TCGA-ZF-AA5H-01	897	0	Alive	0.845402	9.5722	5.5021	6.3439	7.0197		TCGA-ZF-AA5H-01	C1
TCGA-KQ-A41O-01	1538	0	Alive	0.173934	2.7366	2.256	4.7102	12.9496		TCGA-KQ-A41O-01	C2
TCGA-MV-A51V-01	410	0	Alive	1.00696	8.5338	8.7573	9.924	7.9943		TCGA-MV-A51V-01	C1
TCGA-BT-A0S7-01	200	1	Dead	0.910535	9.4257	7.0371	9.304	11.5523		TCGA-BT-A0S7-01	C1
TCGA-XF-A8HI-01	544	1	Dead	0.486036	5.9845	2.4281	8.4515	11.9716		TCGA-XF-A8HI-01	C2
TCGA-2F-A9KP-01	364	1	Dead	0.733106	7.508	5.9191	8.7567	11.8351		TCGA-2F-A9KP-01	C2
TCGA-CF-A8HY-01	345	0	Alive	0.396838	3.3983	5.6264	5.016	10.9201		TCGA-CF-A8HY-01	C2
TCGA-E7-A3X6-01	904	1	Dead	0.817541	8.7459	5.8065	9.5937	12.1328		TCGA-E7-A3X6-01	C2
TCGA-DK-AA6Q-01	413	1	Dead	0.991452	9.5694	12.0675	5.9431	14.6598		TCGA-DK-AA6Q-01	C2
TCGA-FD-A3B4-01	510	1	Dead	1.01837	12.2614	7.351	8.2272	13.9757		TCGA-FD-A3B4-01	C2
TCGA-E7-A97Q-01	246	1	Dead	1.05115	9.6578	7.7594	11.3082	8.9684		TCGA-E7-A97Q-01	C1
TCGA-K4-AAQO-01	359	0	Alive	1.08019	10.8649	8.012	10.8812	11.416		TCGA-K4-AAQO-01	C1
TCGA-DK-A3X1-01	2009	0	Alive	0.61977	6.7798	6.13	5.8501	11.8937		TCGA-DK-A3X1-01	C2
TCGA-DK-A3IK-01	146	1	Dead	0.882357	8.777	6.4668	10.1624	10.9351		TCGA-DK-A3IK-01	C1
TCGA-DK-AA6M-01	1582	0	Alive	1.05524	11.5274	6.5349	10.4793	10.7313		TCGA-DK-AA6M-01	C1
TCGA-DK-A3IT-01	648	0	Alive	0.86099	9.1092	6.4874	8.5022	10.68		TCGA-DK-A3IT-01	C1
TCGA-C4-A0F1-01	89	0	Alive	0.615083	6.8067	5.7988	6.9132	13.2101		TCGA-C4-A0F1-01	C2
TCGA-FD-A5BZ-01	835	1	Dead	1.15579	11.1948	8.4985	11.8865	10.8964		TCGA-FD-A5BZ-01	C1
TCGA-ZF-AA53-01	1761	0	Alive	0.988783	8.6798	9.53	10.4735	12.6265		TCGA-ZF-AA53-01	C2
TCGA-YC-A89H-01	573	0	Alive	0.566615	8.2375	4.6409	3.115	11.8003		TCGA-YC-A89H-01	C2
TCGA-UY-A9PE-01	189	0	Alive	0.772268	7.8426	6.3786	8.2245	10.9101		TCGA-UY-A9PE-01	C2
TCGA-BT-A3PK-01	303	1	Dead	1.18659	11.9902	10.168	8.546	10.5688		TCGA-BT-A3PK-01	C1
TCGA-GU-A42P-01	332	1	Dead	0.669224	4.2029	7.3748	7.8824	6.3808		TCGA-GU-A42P-01	C1
TCGA-KQ-A41Q-01	1429	0	Alive	0.48735	4.4805	5.4305	7.1225	12.222		TCGA-KQ-A41Q-01	C2
TCGA-SY-A9G5-01	1186	0	Alive	0.937395	8.6661	8.3567	9.2707	10.6146		TCGA-SY-A9G5-01	C1
TCGA-UY-A78P-01	2380	0	Alive	0.936919	8.9106	8.7693	8.5677	11.4152		TCGA-UY-A78P-01	C1
TCGA-UY-A78O-01	2312	0	Alive	0.84655	8.7979	6.3857	9.0638	11.1511		TCGA-UY-A78O-01	C1
TCGA-DK-A3WW-01	633	0	Alive	0.503453	9.2484	3.6848	0.5601	12.4531		TCGA-DK-A3WW-01	C2
TCGA-G2-AA3D-01	2139	0	Alive	0.490912	4.0097	5.6683	7.2723	11.2057		TCGA-G2-AA3D-01	C2
TCGA-ZF-A9R5-01	1090	0	Alive	0.202376	2.6015	1.7243	6.6114	12.5236		TCGA-ZF-A9R5-01	C2
TCGA-KQ-A41P-01	1094	0	Alive	0.960505	10.2205	6.4166	9.871	10.6041		TCGA-KQ-A41P-01	C1
TCGA-DK-A1AG-01	475	0	Alive	0.414837	5.2674	3.6747	5.5539	12.2132		TCGA-DK-A1AG-01	C2
TCGA-ZF-A9R2-01	642	0	Alive	0.385913	4.4698	4.213	5.1736	11.9438		TCGA-ZF-A9R2-01	C2
TCGA-DK-A1AC-01	3981	0	Alive	1.03664	10.2721	7.4364	9.1028	7.4566		TCGA-DK-A1AC-01	C1
TCGA-BT-A20P-01	544	1	Dead	0.408583	3.9105	4.197	7.2093	11.9581		TCGA-BT-A20P-01	C2
TCGA-XF-AAMY-01	3011	0	Alive	0.942855	9.404	7.331	10.0032	11.4351		TCGA-XF-AAMY-01	C1
TCGA-K4-A4AB-01	84	0	Alive	1.09276	11.3732	7.5636	11.0675	11.5773		TCGA-K4-A4AB-01	C1
TCGA-BT-A3PH-01	142	1	Dead	0.66809	6.2168	5.7578	8.9247	11.1236		TCGA-BT-A3PH-01	C2
TCGA-BT-A3PJ-01	789	0	Alive	0.854972	10.9297	4.2124	9.276	12.8354		TCGA-BT-A3PJ-01	C2
TCGA-FD-A43X-01	110	0	Alive	0.234777	2.6987	1.7458	7.2106	11.9337		TCGA-FD-A43X-01	C2
TCGA-4Z-AA83-01	2024	0	Alive	0.457176	6.0519	1.8641	7.7561	11.3275		TCGA-4Z-AA83-01	C2
TCGA-DK-AA6T-01	572	0	Alive	0.887061	9.3805	5.8936	9.2645	9.7508		TCGA-DK-AA6T-01	C1
TCGA-E7-A8O8-01	13	0	Alive	0.570594	5.7087	5.2133	7.6244	11.7121		TCGA-E7-A8O8-01	C2
TCGA-FD-A3B6-01	1005	1	Dead	0.950918	11.0661	6.4963	3.2781	3.2207		TCGA-FD-A3B6-01	C1
TCGA-E7-A7DV-01	37	0	Alive	1.33303	13.4093	11.0678	7.3158	6.8312		TCGA-E7-A7DV-01	C1
TCGA-ZF-AA5N-01	168	1	Dead	0.848531	12.108	3.5901	5.3747	9.1587		TCGA-ZF-AA5N-01	C1
TCGA-CU-A72E-01	413	1	Dead	1.01023	9.2539	8.8535	10.5503	11.6808		TCGA-CU-A72E-01	C1
TCGA-GU-AATO-01	324	1	Dead	1.01071	8.82	6.5469	9.357	1.96		TCGA-GU-AATO-01	C1
TCGA-GD-A3OP-01	64	0	Alive	0.954649	9.5156	6.8125	11.1734	11.7158		TCGA-GD-A3OP-01	C1
TCGA-XF-AAN5-01	2293	0	Alive	0.874443	12.3635	5.0922	5.0922	11.9624		TCGA-XF-AAN5-01	C1
TCGA-XF-A8HG-01	467	1	Dead	0.337513	3.7939	3.1646	7.1178	13.064		TCGA-XF-A8HG-01	C2
TCGA-E7-A5KE-01	17	0	Alive	0.297587	4.321	2.2623	5.1538	11.6944		TCGA-E7-A5KE-01	C2
TCGA-XF-AAN3-01	2625	0	Alive	1.00484	9.6707	9.3277	9.7815	13.4524		TCGA-XF-AAN3-01	C2
TCGA-GD-A3OQ-01	95	0	Alive	0.802768	9.7067	4.1082	8.9791	10.9326		TCGA-GD-A3OQ-01	C2
TCGA-DK-A1AE-01	491	0	Alive	1.03932	8.1013	13.5174	7.6909	13.2619		TCGA-DK-A1AE-01	C1
TCGA-GV-A3JW-01	649	0	Alive	0.656959	6.5463	5.5192	8.876	12.2755		TCGA-GV-A3JW-01	C2
TCGA-FD-A3SM-01	547	1	Dead	1.04535	9.6133	9.304	9.7856	10.6757		TCGA-FD-A3SM-01	C1
TCGA-GU-AATQ-01	213	1	Dead	1.01456	7.5046	12.6428	9.2594	13.0185		TCGA-GU-AATQ-01	C1
TCGA-CF-A47S-01	333	0	Alive	0.438221	6.0102	2.4821	6.4662	11.8013		TCGA-CF-A47S-01	C2
TCGA-XF-A8HB-01	1370	0	Alive	0.771431	7.3557	7.9776	6.9254	11.2545		TCGA-XF-A8HB-01	C2
TCGA-XF-AAMQ-01	2177	0	Alive	0.704306	5.3916	8.8887	8.0613	12.7607		TCGA-XF-AAMQ-01	C2
TCGA-DK-A1A7-01	560	0	Alive	0.971309	8.1809	10.4848	8.9208	11.8228		TCGA-DK-A1A7-01	C1
TCGA-DK-AA77-01	618	0	Alive	0.556008	5.6122	5.28	7.2058	11.7389		TCGA-DK-AA77-01	C2
TCGA-E7-A6MD-01	129	0	Alive	1.01192	10.8234	6.6071	11.198	12.3232		TCGA-E7-A6MD-01	C1
TCGA-FD-A3SR-01	602	1	Dead	1.11847	9.6726	7.183	11.2987	3.2966		TCGA-FD-A3SR-01	C1
TCGA-BL-A0C8-01	1219	0	Alive	0.636242	6.4961	4.2545	9.0708	10.362		TCGA-BL-A0C8-01	C2
TCGA-ZF-A9RN-01	615	1	Dead	0.581449	4.154	6.9305	5.8492	7.0239		TCGA-ZF-A9RN-01	C1
TCGA-CF-A3MH-01	398	0	Alive	0.259225	2.7279	3.9128	4.5545	11.7481		TCGA-CF-A3MH-01	C2
TCGA-XF-A9SP-01	454	1	Dead	1.29015	11.8138	9.8309	13.122	10.3923		TCGA-XF-A9SP-01	C1
TCGA-G2-AA3F-01	893	0	Alive	0.645644	4.6805	7.9037	7.5982	10.4684		TCGA-G2-AA3F-01	C2
TCGA-4Z-AA7W-01	840	0	Alive	0.820042	7.5327	8.1505	6.9943	9.4424		TCGA-4Z-AA7W-01	C1
TCGA-GC-A6I1-01	272	1	Dead	0.86942	8.8292	9.9755	4.0652	10.8602		TCGA-GC-A6I1-01	C1
TCGA-GV-A3JZ-01	603	0	Alive	1.13437	10.236	10.1118	9.0066	8.1863		TCGA-GV-A3JZ-01	C1
TCGA-DK-A1AA-01	578	0	Alive	0.509624	5.7378	3.053	9.1661	12.4974		TCGA-DK-A1AA-01	C2
TCGA-E7-A541-01	778	1	Dead	0.555945	4.9086	4.7593	8.3303	9.7634		TCGA-E7-A541-01	C2
TCGA-DK-A6AV-01	1952	0	Alive	0.72955	6.7562	6.7896	8.9166	11.9524		TCGA-DK-A6AV-01	C2
TCGA-E7-A5KF-01	20	0	Alive	0.170883	2.5125	3.2672	3.4335	12.8494		TCGA-E7-A5KF-01	C2
TCGA-GD-A2C5-01	812	0	Alive	0.947225	9.7521	6.5263	10.4775	11.0792		TCGA-GD-A2C5-01	C1
TCGA-YF-AA3L-01	364	0	Alive	0.72804	6.4446	6.401	9.5754	11.0241		TCGA-YF-AA3L-01	C2
TCGA-DK-AA74-01	1708	0	Alive	1.24122	11.9166	10.4595	9.8474	9.8976		TCGA-DK-AA74-01	C1
TCGA-FD-A3N6-01	851	0	Alive	0.314479	3.28	5.638	3.9346	13.8056		TCGA-FD-A3N6-01	C2
TCGA-DK-AA6R-01	5041	0	Alive	1.05848	10.8707	11.0489	6.626	13.6016		TCGA-DK-AA6R-01	C1
TCGA-4Z-AA89-01	1029	0	Alive	0.252106	3.4261	3.347	3.9919	12.2257		TCGA-4Z-AA89-01	C2
TCGA-BT-A20X-01	251	1	Dead	0.82142	6.9758	8.9615	8.2836	11.7109		TCGA-BT-A20X-01	C2
TCGA-DK-A1AB-01	508	1	Dead	1.10949	12.0066	7.6218	11.128	13.0557		TCGA-DK-A1AB-01	C1
TCGA-DK-A3IU-01	706	1	Dead	1.03421	10.3171	7.2205	10.1267	8.9367		TCGA-DK-A3IU-01	C1
TCGA-C4-A0F0-01	59	0	Alive	0.801089	8.8125	7.654	6.2477	12.6013		TCGA-C4-A0F0-01	C2
TCGA-GC-A6I3-01	423	0	Alive	0.756301	7.4829	6.205	8.6313	10.8496		TCGA-GC-A6I3-01	C2
TCGA-XF-A9SV-01	388	1	Dead	1.05916	11.0445	7.5109	10.4442	11.2924		TCGA-XF-A9SV-01	C1
TCGA-FD-A62N-01	82	0	Alive	1.01991	10.5233	7.8217	9.7173	11.4582		TCGA-FD-A62N-01	C1
TCGA-FD-A6TA-01	1912	0	Alive	1.03495	11.0284	7.0945	10.3647	11.4993		TCGA-FD-A6TA-01	C1
TCGA-DK-A3WY-01	4967	0	Alive	1.22134	10.1583	11.4788	10.7229	9.0484		TCGA-DK-A3WY-01	C1
TCGA-XF-AAMR-01	2790	0	Alive	1.15242	10.6244	9.2656	11.6025	10.6208		TCGA-XF-AAMR-01	C1
TCGA-FD-A6TF-01	69	1	Dead	1.37693	11.2217	11.0337	10.5	1.6206		TCGA-FD-A6TF-01	C1
TCGA-CF-A3MF-01	383	0	Alive	0.588598	6.542	3.2444	8.6758	10.136		TCGA-CF-A3MF-01	C2
TCGA-5N-A9KI-01	76	1	Dead	1.03274	9.421	6.1658	10.5004	3.6698		TCGA-5N-A9KI-01	C1
TCGA-ZF-AA4X-01	2044	0	Alive	0.356633	5.6036	0.8483	6.3334	10.8613		TCGA-ZF-AA4X-01	C2
TCGA-E5-A4TZ-01	467	1	Dead	0.623527	7.8888	4.4323	6.5173	12.252		TCGA-E5-A4TZ-01	C2
TCGA-BL-A13J-01	81	1	Dead	0.923748	9.5195	7.0158	10.0215	12.2296		TCGA-BL-A13J-01	C2
TCGA-DK-A1A6-01	2020	0	Alive	0.454647	4.8568	6.2057	3.073	10.7668		TCGA-DK-A1A6-01	C2
TCGA-ZF-A9R0-01	680	1	Dead	0.881296	8.7891	6.3419	10.639	11.5233		TCGA-ZF-A9R0-01	C2
TCGA-ZF-AA51-01	1714	0	Alive	0.679391	6.8429	4.7748	10.4937	12.7176		TCGA-ZF-AA51-01	C2
TCGA-G2-A2ES-01	1004	1	Dead	0.522809	6.6889	4.5519	5.4108	12.6617		TCGA-G2-A2ES-01	C2
TCGA-CU-A0YO-01	149	1	Dead	0.788784	8.2118	5.3312	10.0683	11.5599		TCGA-CU-A0YO-01	C2
TCGA-GC-A3OO-01	481	0	Alive	0.923732	9.479	6.7538	9.597	10.67		TCGA-GC-A3OO-01	C1
TCGA-DK-A6B6-01	1115	0	Alive	0.299526	3.8734	3.5469	4.2785	11.8937		TCGA-DK-A6B6-01	C2
TCGA-BT-A20T-01	453	1	Dead	0.85877	7.4235	7.15	11.9209	12.3704		TCGA-BT-A20T-01	C2
TCGA-K4-A6FZ-01	55	0	Alive	0.713948	8.5221	6.2874	5.0748	11.361		TCGA-K4-A6FZ-01	C2
TCGA-G2-A2EJ-01	1460	0	Alive	0.603271	10.9648	3.3714	1.7756	13.6141		TCGA-G2-A2EJ-01	C2
TCGA-DK-A2I6-01	2656	0	Alive	1.25179	13.5676	12.3753	4.7767	11.591		TCGA-DK-A2I6-01	C1
TCGA-XF-A8HE-01	3817	0	Alive	0.660939	7.3084	6.3087	5.9626	11.8879		TCGA-XF-A8HE-01	C2
TCGA-XF-A9SI-01	2423	0	Alive	1.22366	10.8918	9.7749	10.424	6.4968		TCGA-XF-A9SI-01	C1
TCGA-XF-A9T5-01	2027	0	Alive	0.99408	8.1547	10.7781	9.0309	11.2796		TCGA-XF-A9T5-01	C1
TCGA-XF-AAN7-01	565	1	Dead	1.07694	5.8906	11.7459	11.4158	4.6732		TCGA-XF-AAN7-01	C1
TCGA-DK-A2I1-01	546	0	Alive	1.00418	10.3033	7.9981	9.5528	11.8381		TCGA-DK-A2I1-01	C1
TCGA-BT-A0YX-01	400	1	Dead	0.701479	7.1893	7.0666	7.3605	13.3303		TCGA-BT-A0YX-01	C2
TCGA-DK-A1AF-01	536	0	Alive	1.14065	10.5373	8.651	11.8263	9.7922		TCGA-DK-A1AF-01	C1
TCGA-XF-A9SX-01	719	1	Dead	1.38755	10.0395	12.9474	10.1955	1.297		TCGA-XF-A9SX-01	C1
TCGA-UY-A9PF-01	117	0	Alive	0.688395	7.4179	4.7254	8.7727	11.1537		TCGA-UY-A9PF-01	C2
TCGA-K4-A3WV-01	646	0	Alive	1.02373	10.9407	8.8365	7.2363	11.183		TCGA-K4-A3WV-01	C1
TCGA-E7-A8O7-01	466	0	Alive	0.499484	8.1603	1.4217	6.1466	12.3149		TCGA-E7-A8O7-01	C2
TCGA-FD-A5BY-01	251	0	Alive	0.994681	11.489	7.3625	7.9212	12.2008		TCGA-FD-A5BY-01	C1
TCGA-BT-A20V-01	154	1	Dead	0.987116	15.4249	3.8044	4.5383	11.5339		TCGA-BT-A20V-01	C1
TCGA-ZF-AA4U-01	262	1	Dead	0.161821	1.0402	3.932	5.3252	13.1363		TCGA-ZF-AA4U-01	C2
TCGA-PQ-A6FI-01	372	0	Alive	0.749662	6.4082	10.2498	5.3769	12.6158		TCGA-PQ-A6FI-01	C2
TCGA-FJ-A3Z7-01	945	0	Alive	0.986341	8.0029	7.9645	11.1593	7.3789		TCGA-FJ-A3Z7-01	C1
TCGA-DK-A3IM-01	248	1	Dead	0.907576	8.3693	12.8191	3.1496	12.8301		TCGA-DK-A3IM-01	C1
TCGA-ZF-AA4T-01	599	1	Dead	0.595473	5.1693	7.0412	6.6871	11.4938		TCGA-ZF-AA4T-01	C2
TCGA-G2-A2EL-01	819	1	Dead	0.913499	4.4247	13.4123	5.8465	4.5429		TCGA-G2-A2EL-01	C1
TCGA-FD-A5BS-01	1639	0	Alive	1.20107	10.9004	8.2905	11.3602	5.5877		TCGA-FD-A5BS-01	C1
TCGA-FD-A6TC-01	187	0	Alive	0.873631	8.5908	7.5306	9.1767	11.9567		TCGA-FD-A6TC-01	C2
TCGA-DK-A3X2-01	547	1	Dead	0.514822	3.5211	8.6357	5.7388	13.2357		TCGA-DK-A3X2-01	C2
TCGA-UY-A78N-01	2641	1	Dead	0.853117	8.3258	6.839	10.2311	12.2444		TCGA-UY-A78N-01	C2
TCGA-FD-A3SS-01	391	1	Dead	0.989767	10.7519	4.7052	10.3625	6.9822		TCGA-FD-A3SS-01	C1
TCGA-4Z-AA7R-01	522	1	Dead	0.84979	5.9326	10.8465	7.3006	9.5516		TCGA-4Z-AA7R-01	C1
TCGA-DK-A1A3-01	665	1	Dead	1.1298	10.0156	7.8225	11.2058	5.3539		TCGA-DK-A1A3-01	C1
TCGA-E7-A85H-01	394	0	Alive	0.856285	8.328	7.5236	8.9917	11.7632		TCGA-E7-A85H-01	C2
TCGA-DK-AA6X-01	467	0	Alive	0.83388	7.8369	7.1685	9.3341	11.0431		TCGA-DK-AA6X-01	C2
TCGA-CF-A27C-01	425	0	Alive	0.219799	2.9965	2.3967	5.2271	12.2801		TCGA-CF-A27C-01	C2
TCGA-KQ-A41N-01	1604	0	Alive	0.697883	6.1545	6.4486	9.0707	11.1301		TCGA-KQ-A41N-01	C2
TCGA-XF-A9SK-01	486	1	Dead	1.06915	11.0107	7.4665	11.1064	11.5591		TCGA-XF-A9SK-01	C1
TCGA-ZF-A9R4-01	921	0	Alive	0.442779	6.7894	3.3561	3.8933	12.2416		TCGA-ZF-A9R4-01	C2
TCGA-FJ-A3ZE-01	324	1	Dead	0.58386	3.6888	8.3685	7.6182	12.0329		TCGA-FJ-A3ZE-01	C2
TCGA-GD-A76B-01	224	0	Alive	0.77222	7.5166	6.6214	8.4845	10.8353		TCGA-GD-A76B-01	C2
TCGA-G2-A3IE-01	612	1	Dead	0.482198	5.071	5.7983	5.48	12.8319		TCGA-G2-A3IE-01	C2
TCGA-BT-A20Q-01	593	1	Dead	0.917715	9.3601	6.8956	10.1811	11.9882		TCGA-BT-A20Q-01	C2
TCGA-XF-A9SM-01	1048	0	Alive	0.878508	8.9274	6.8088	9.1204	10.846		TCGA-XF-A9SM-01	C1
TCGA-FD-A5BX-01	173	1	Dead	1.05001	8.3545	9.1912	9.7386	5.5153		TCGA-FD-A5BX-01	C1
TCGA-DK-A2I4-01	4343	0	Alive	1.19409	10.3838	8.5905	9.8589	2.4209		TCGA-DK-A2I4-01	C1
TCGA-FD-A3B3-01	974	1	Dead	0.97497	10.5314	7.3646	9.5998	12.8669		TCGA-FD-A3B3-01	C2
TCGA-H4-A2HQ-01	590	0	Alive	0.588357	4.8937	8.4144	5.7883	13.0642		TCGA-H4-A2HQ-01	C2
TCGA-4Z-AA7Y-01	1522	0	Alive	0.257242	3.2111	1.9083	6.4997	11.5891		TCGA-4Z-AA7Y-01	C2
TCGA-FD-A5BV-01	163	1	Dead	0.900793	10.1989	6.1386	8.4988	11.1661		TCGA-FD-A5BV-01	C1
TCGA-ZF-A9R3-01	949	1	Dead	0.878387	9.845	5.7818	8.9393	11.0979		TCGA-ZF-A9R3-01	C1
TCGA-UY-A78M-01	690	1	Dead	0.875787	8.9514	7.9306	7.1596	10.7409		TCGA-UY-A78M-01	C1
TCGA-BT-A20J-01	579	1	Dead	1.04057	9.2374	10.1246	7.7002	8.2614		TCGA-BT-A20J-01	C1
TCGA-GD-A6C6-01	67	0	Alive	0.579111	5.5057	6.8897	5.1916	10.7666		TCGA-GD-A6C6-01	C2
TCGA-XF-AAN2-01	1869	1	Dead	0.540946	6.7901	3.9612	4.9142	9.4864		TCGA-XF-AAN2-01	C2
TCGA-4Z-AA7O-01	512	0	Alive	0.659014	7.1895	4.434	9.3503	12.373		TCGA-4Z-AA7O-01	C2
TCGA-DK-AA6L-01	1163	1	Dead	0.603144	6.8207	5.0578	6.6811	11.6429		TCGA-DK-AA6L-01	C2
TCGA-XF-AAN1-01	941	1	Dead	0.62836	6.244	5.3389	8.3901	11.6691		TCGA-XF-AAN1-01	C2
TCGA-BT-A42C-01	873	0	Alive	0.67706	6.8209	6.102	7.831	11.7753		TCGA-BT-A42C-01	C2
TCGA-ZF-AA54-01	590	1	Dead	1.30595	12.2779	11.8328	6.1971	4.6017		TCGA-ZF-AA54-01	C1
TCGA-K4-A3WU-01	105	0	Alive	1.06494	11.0534	6.6093	11.5305	10.4219		TCGA-K4-A3WU-01	C1
TCGA-ZF-AA58-01	1649	0	Alive	0.901423	10.7635	6.9893	6.3491	11.7423		TCGA-ZF-AA58-01	C1
TCGA-ZF-AA4N-01	88	1	Dead	1.30133	13.0123	12.8083	7.5793	12.4447		TCGA-ZF-AA4N-01	C1
TCGA-BL-A5ZZ-01	377	0	Alive	1.3014	11.9521	12.6402	9.2799	11.1022		TCGA-BL-A5ZZ-01	C1
TCGA-CF-A7I0-01	368	0	Alive	0.859589	8.9629	5.0548	11.1658	10.9756		TCGA-CF-A7I0-01	C2
TCGA-DK-A3IN-01	250	1	Dead	0.91976	9.1395	9.3132	6.6502	11.4798		TCGA-DK-A3IN-01	C1
TCGA-DK-A6B0-01	2330	0	Alive	0.329958	3.2756	3.9517	6.0577	11.9679		TCGA-DK-A6B0-01	C2
TCGA-XF-AAN0-01	1718	1	Dead	1.12733	13.0462	5.6091	9.5729	7.6789		TCGA-XF-AAN0-01	C1
TCGA-E7-A4XJ-01	68	1	Dead	0.396766	3.8984	3.1786	7.3918	10.2597		TCGA-E7-A4XJ-01	C2
TCGA-G2-AA3C-01	211	1	Dead	1.31434	12.1157	13.1498	3.6909	2.7319		TCGA-G2-AA3C-01	C1
TCGA-HQ-A2OE-01	1174	0	Alive	0.47559	3.255	6.4759	7.4507	11.9081		TCGA-HQ-A2OE-01	C2
TCGA-5N-A9KM-01	530	1	Dead	0.982971	12.5259	5.2983	7.9319	11.175		TCGA-5N-A9KM-01	C1
TCGA-FD-A6TK-01	330	0	Alive	1.13859	12.1254	7.3395	9.6106	8.3446		TCGA-FD-A6TK-01	C1
TCGA-UY-A8OB-01	2109	0	Alive	0.941904	12.3328	4.7899	8.418	12.5153		TCGA-UY-A8OB-01	C1
TCGA-DK-A3IQ-01	539	1	Dead	1.21097	11.0884	8.627	13.2886	9.8137		TCGA-DK-A3IQ-01	C1
TCGA-FD-A6TG-01	93	1	Dead	1.07713	10.1265	8.2607	11.5426	10.7549		TCGA-FD-A6TG-01	C1
TCGA-KQ-A41S-01	35	0	Alive	1.05218	10.1499	6.1823	12.6419	8.7476		TCGA-KQ-A41S-01	C1
TCGA-LC-A66R-01	466	0	Alive	0.897649	11.8871	4.6408	7.5339	11.7753		TCGA-LC-A66R-01	C1
TCGA-BL-A13I-01	223	1	Dead	1.1676	8.066	13.3006	6.598	2.7363		TCGA-BL-A13I-01	C1
TCGA-FD-A3SO-01	168	1	Dead	0.886161	10.0025	6.9936	6.9218	10.9595		TCGA-FD-A3SO-01	C1
TCGA-BT-A2LD-01	623	1	Dead	1.2244	13.8304	5.0182	9.8707	3.3884		TCGA-BT-A2LD-01	C1

## Sheet: HPA
	TP63-Tumor		TP63-normal			ELN-Tumor		ELN-normal
-	6	50	0	0		6	54.5455	2	100
+	2	16.6667	0	0		2	18.1818	0	0
++	2	16.6667	0	0		2	18.1818	0	0
+++	2	16.6667	2	100		1	9.09091	0	0
	HPA006288					HPA018111
	UCHL1-Tumor		UCHL1-normal			EFEMP1-Tumor		EFEMP1-normal
-	12	100	2	100		8	66.6667	0	0
+	0	0	0	0		3	25	0	0
++	0	0	0	0		1	8.33333	3	100
+++	0	0	2	0		0	0	0	0
	HPA005993					HPA070841

## Sheet: GSEA cluster 1 and cluster 2
Term	ES	NES	pvalue	FDR	FWER
MAPK_SIGNALING_PATHWAY	0.4488	1.6375	0	0.1045	0.673
ARRHYTHMOGENIC_RIGHT_VENTRICULAR_CARDIOMYOPATHY_ARVC	0.6273	1.6923	0	0.1283	0.535
LEUKOCYTE_TRANSENDOTHELIAL_MIGRATION	0.5682	1.7816	0	0.141	0.326
HYPERTROPHIC_CARDIOMYOPATHY_HCM	0.6338	1.7151	0	0.1416	0.478
MELANOMA	0.5996	1.7251	0	0.1424	0.451
DILATED_CARDIOMYOPATHY	0.6309	1.6971	0	0.1426	0.522
PROSTATE_CANCER	0.4762	1.8017	0	0.1643	0.275
FOCAL_ADHESION	0.5845	1.8377	0	0.2027	0.211
REGULATION_OF_ACTIN_CYTOSKELETON	0.5311	1.8756	0	0.4368	0.154
PRION_DISEASES	0.6703	1.8013	0.002	0.1371	0.276
GLIOMA	0.5041	1.7436	0.0021	0.1347	0.406
PANTOTHENATE_AND_COA_BIOSYNTHESIS	0.7454	1.7714	0.004	0.1323	0.338
CELL_ADHESION_MOLECULES_CAMS	0.6532	1.6333	0.0041	0.1049	0.681
VIRAL_MYOCARDITIS	0.6739	1.6841	0.0041	0.12	0.551
SNARE_INTERACTIONS_IN_VESICULAR_TRANSPORT	0.4761	1.8699	0.0041	0.2319	0.165
SYSTEMIC_LUPUS_ERYTHEMATOSUS	0.7786	1.5996	0.0042	0.0965	0.748
CALCIUM_SIGNALING_PATHWAY	0.5238	1.5684	0.0042	0.1041	0.807
CYTOKINE_CYTOKINE_RECEPTOR_INTERACTION	0.647	1.6517	0.0042	0.1058	0.637
NEUROACTIVE_LIGAND_RECEPTOR_INTERACTION	0.5233	1.5206	0.0058	0.1199	0.867
FC_GAMMA_R_MEDIATED_PHAGOCYTOSIS	0.532	1.7618	0.0063	0.1267	0.359
ACUTE_MYELOID_LEUKEMIA	0.4991	1.836	0.0063	0.1538	0.212
CHEMOKINE_SIGNALING_PATHWAY	0.6075	1.7071	0.0064	0.1405	0.495
PURINE_METABOLISM	0.3863	1.5803	0.008	0.1003	0.787
PATHWAYS_IN_CANCER	0.4285	1.6132	0.0082	0.0976	0.723
PATHOGENIC_ESCHERICHIA_COLI_INFECTION	0.4729	1.677	0.0084	0.1193	0.568
GAP_JUNCTION	0.4917	1.623	0.0099	0.1024	0.702
COLORECTAL_CANCER	0.4403	1.6693	0.01	0.1157	0.593
NICOTINATE_AND_NICOTINAMIDE_METABOLISM	0.6156	1.6203	0.0101	0.0983	0.71
ECM_RECEPTOR_INTERACTION	0.6386	1.6629	0.0101	0.1149	0.609
HEMATOPOIETIC_CELL_LINEAGE	0.7204	1.6157	0.0102	0.0986	0.718
COMPLEMENT_AND_COAGULATION_CASCADES	0.6712	1.6125	0.0103	0.0957	0.726
TYPE_II_DIABETES_MELLITUS	0.5091	1.5668	0.0122	0.1036	0.81
MTOR_SIGNALING_PATHWAY	0.3993	1.658	0.0124	0.1089	0.622
TOLL_LIKE_RECEPTOR_SIGNALING_PATHWAY	0.5752	1.6619	0.0127	0.1107	0.609
JAK_STAT_SIGNALING_PATHWAY	0.5601	1.6225	0.013	0.0998	0.704
NON_SMALL_CELL_LUNG_CANCER	0.4428	1.6465	0.0141	0.1058	0.652
PENTOSE_AND_GLUCURONATE_INTERCONVERSIONS	-0.7523	-1.57	0.0156	0.4037	0.802
ADHERENS_JUNCTION	0.4416	1.688	0.0162	0.124	0.542
SMALL_CELL_LUNG_CANCER	0.4737	1.6543	0.0203	0.1077	0.633
ASTHMA	0.7699	1.5455	0.021	0.1118	0.84
TGF_BETA_SIGNALING_PATHWAY	0.4847	1.563	0.0219	0.1017	0.818
MELANOGENESIS	0.4722	1.5155	0.0229	0.1216	0.874
GLYCOSYLPHOSPHATIDYLINOSITOL_GPI_ANCHOR_BIOSYNTHESIS	-0.5034	-1.7099	0.0229	0.4197	0.458
APOPTOSIS	0.4583	1.638	0.025	0.1079	0.672
LEISHMANIA_INFECTION	0.6981	1.6001	0.027	0.0988	0.748
CHRONIC_MYELOID_LEUKEMIA	0.3609	1.5656	0.027	0.1021	0.811
NOD_LIKE_RECEPTOR_SIGNALING_PATHWAY	0.6278	1.6706	0.027	0.1206	0.589
ENDOMETRIAL_CANCER	0.4248	1.6253	0.0287	0.1038	0.696
AMYOTROPHIC_LATERAL_SCLEROSIS_ALS	0.4699	1.5821	0.0293	0.1013	0.784
VASCULAR_SMOOTH_MUSCLE_CONTRACTION	0.5146	1.5925	0.0307	0.0966	0.762
INTESTINAL_IMMUNE_NETWORK_FOR_IGA_PRODUCTION	0.7348	1.4839	0.0323	0.127	0.91
PROGESTERONE_MEDIATED_OOCYTE_MATURATION	0.416	1.541	0.0341	0.113	0.845
RENAL_CELL_CARCINOMA	0.4304	1.6959	0.0344	0.1339	0.526
PORPHYRIN_AND_CHLOROPHYLL_METABOLISM	-0.6171	-1.574	0.0344	0.5862	0.796
TRYPTOPHAN_METABOLISM	0.5073	1.4557	0.0349	0.1372	0.931
B_CELL_RECEPTOR_SIGNALING_PATHWAY	0.5238	1.5936	0.0363	0.0979	0.757
TIGHT_JUNCTION	0.4082	1.4809	0.0363	0.1272	0.912
RENIN_ANGIOTENSIN_SYSTEM	0.6706	1.5247	0.0379	0.1235	0.863
GLYCOSAMINOGLYCAN_DEGRADATION	0.5489	1.5775	0.0387	0.0997	0.789
ADIPOCYTOKINE_SIGNALING_PATHWAY	0.4222	1.507	0.0393	0.122	0.883
PRIMARY_BILE_ACID_BIOSYNTHESIS	0.6404	1.4475	0.0412	0.1419	0.938
FC_EPSILON_RI_SIGNALING_PATHWAY	0.4505	1.4713	0.0419	0.1325	0.921
SULFUR_METABOLISM	0.6291	1.5139	0.0454	0.1209	0.876
T_CELL_RECEPTOR_SIGNALING_PATHWAY	0.5527	1.6052	0.0462	0.0979	0.738
AUTOIMMUNE_THYROID_DISEASE	0.67	1.4901	0.0475	0.1298	0.903
PRIMARY_IMMUNODEFICIENCY	0.7058	1.459	0.0477	0.1387	0.931
LONG_TERM_DEPRESSION	0.4495	1.4583	0.0481	0.1371	0.931
GLYCOSAMINOGLYCAN_BIOSYNTHESIS_CHONDROITIN_SULFATE	0.5809	1.4919	0.0484	0.1304	0.9
ALZHEIMERS_DISEASE	0.3047	1.4684	0.0543	0.133	0.921
PANCREATIC_CANCER	0.4115	1.5246	0.0544	0.1213	0.863
AMINO_SUGAR_AND_NUCLEOTIDE_SUGAR_METABOLISM	0.425	1.6282	0.0556	0.1049	0.691
NEUROTROPHIN_SIGNALING_PATHWAY	0.3446	1.5221	0.0575	0.121	0.864
NATURAL_KILLER_CELL_MEDIATED_CYTOTOXICITY	0.5576	1.5077	0.0589	0.1237	0.881
TYPE_I_DIABETES_MELLITUS	0.7184	1.49	0.0599	0.1278	0.903
ASCORBATE_AND_ALDARATE_METABOLISM	-0.6931	-1.4569	0.0654	0.4271	0.947
OOCYTE_MEIOSIS	0.3525	1.4199	0.066	0.1596	0.956
PYRUVATE_METABOLISM	0.4264	1.4141	0.0676	0.1608	0.956
CARDIAC_MUSCLE_CONTRACTION	0.4845	1.4387	0.068	0.1471	0.943
LINOLEIC_ACID_METABOLISM	-0.6307	-1.486	0.068	0.538	0.923
WNT_SIGNALING_PATHWAY	0.3943	1.4285	0.0684	0.154	0.949
METABOLISM_OF_XENOBIOTICS_BY_CYTOCHROME_P450	-0.6183	-1.467	0.0713	0.484	0.943
RETINOL_METABOLISM	-0.5825	-1.4333	0.0728	0.42	0.96
ALLOGRAFT_REJECTION	0.7532	1.4153	0.086	0.1619	0.956
ANTIGEN_PROCESSING_AND_PRESENTATION	0.6003	1.4846	0.0948	0.1285	0.907
GRAFT_VERSUS_HOST_DISEASE	0.756	1.4029	0.1044	0.1687	0.959
VEGF_SIGNALING_PATHWAY	0.3635	1.3254	0.1046	0.2301	0.988
THYROID_CANCER	0.4177	1.397	0.1104	0.1722	0.966
GLYCOSPHINGOLIPID_BIOSYNTHESIS_GANGLIO_SERIES	0.5281	1.3603	0.1113	0.2011	0.979
STEROID_HORMONE_BIOSYNTHESIS	-0.5399	-1.3362	0.1139	0.5411	0.989
LONG_TERM_POTENTIATION	0.3729	1.3089	0.1152	0.2392	0.991
LYSOSOME	0.3467	1.4979	0.1156	0.1274	0.896
PYRIMIDINE_METABOLISM	0.3136	1.3942	0.1174	0.1729	0.967
SELENOAMINO_ACID_METABOLISM	0.4143	1.3781	0.123	0.1863	0.974
AXON_GUIDANCE	0.3727	1.3203	0.1257	0.2324	0.989
VALINE_LEUCINE_AND_ISOLEUCINE_DEGRADATION	0.3892	1.3439	0.1345	0.2159	0.982
FOLATE_BIOSYNTHESIS	0.5589	1.3405	0.139	0.2169	0.984
PROTEASOME	0.489	1.487	0.1409	0.1284	0.905
AMINOACYL_TRNA_BIOSYNTHESIS	-0.4272	-1.4237	0.141	0.388	0.962
DRUG_METABOLISM_OTHER_ENZYMES	-0.4857	-1.2988	0.1442	0.5769	0.994
CYSTEINE_AND_METHIONINE_METABOLISM	0.4069	1.2507	0.1474	0.2773	0.999
ENDOCYTOSIS	0.2764	1.2861	0.1494	0.2547	0.995
INSULIN_SIGNALING_PATHWAY	0.272	1.2224	0.1579	0.3048	0.999
EPITHELIAL_CELL_SIGNALING_IN_HELICOBACTER_PYLORI_INFECTION	0.3178	1.284	0.1589	0.2543	0.995
HEDGEHOG_SIGNALING_PATHWAY	0.4492	1.2558	0.1617	0.2772	0.998
RIBOFLAVIN_METABOLISM	0.4642	1.3193	0.1636	0.2309	0.989
BIOSYNTHESIS_OF_UNSATURATED_FATTY_ACIDS	0.4793	1.306	0.1764	0.2396	0.993
UBIQUITIN_MEDIATED_PROTEOLYSIS	0.2163	1.2731	0.1848	0.2634	0.997
DRUG_METABOLISM_CYTOCHROME_P450	-0.5099	-1.2459	0.1863	0.5982	0.996
VIBRIO_CHOLERAE_INFECTION	0.3158	1.2583	0.1895	0.2774	0.998
ALDOSTERONE_REGULATED_SODIUM_REABSORPTION	0.4155	1.2101	0.1957	0.3108	0.999
GLYCOSAMINOGLYCAN_BIOSYNTHESIS_KERATAN_SULFATE	0.4994	1.2531	0.1983	0.2776	0.998
GLYCEROLIPID_METABOLISM	0.3515	1.1524	0.2111	0.3697	0.999
FRUCTOSE_AND_MANNOSE_METABOLISM	-0.3424	-1.2023	0.2289	0.6565	0.998
LYSINE_DEGRADATION	0.3121	1.2223	0.2292	0.302	0.999
LIMONENE_AND_PINENE_DEGRADATION	0.5029	1.2291	0.2485	0.2993	0.999
STARCH_AND_SUCROSE_METABOLISM	-0.4396	-1.1909	0.2538	0.6377	0.998
BASAL_CELL_CARCINOMA	0.4236	1.1624	0.2603	0.3602	0.999
VALINE_LEUCINE_AND_ISOLEUCINE_BIOSYNTHESIS	0.5165	1.1932	0.2627	0.3285	0.999
DNA_REPLICATION	0.4916	1.3015	0.2653	0.2414	0.993
CELL_CYCLE	0.3424	1.2211	0.2921	0.3005	0.999
PROPANOATE_METABOLISM	0.3558	1.1407	0.2975	0.3777	1
RIBOSOME	-0.4284	-1.2554	0.3037	0.6288	0.996
DORSO_VENTRAL_AXIS_FORMATION	0.352	1.0959	0.3153	0.4275	1
GLYOXYLATE_AND_DICARBOXYLATE_METABOLISM	0.4081	1.1624	0.3217	0.3635	0.999
PARKINSONS_DISEASE	0.28	1.144	0.3223	0.3768	1
ERBB_SIGNALING_PATHWAY	0.2772	1.0937	0.3278	0.4264	1
VASOPRESSIN_REGULATED_WATER_REABSORPTION	0.2709	1.1046	0.3327	0.4183	1
ARACHIDONIC_ACID_METABOLISM	-0.3963	-1.0724	0.3333	0.89	0.999
SPHINGOLIPID_METABOLISM	0.3414	1.0835	0.3353	0.4366	1
CYTOSOLIC_DNA_SENSING_PATHWAY	0.4208	1.1263	0.3444	0.3934	1
MATURITY_ONSET_DIABETES_OF_THE_YOUNG	0.4643	1.08	0.3488	0.4333	1
NOTCH_SIGNALING_PATHWAY	0.2459	1.0514	0.3586	0.4646	1
NUCLEOTIDE_EXCISION_REPAIR	0.2993	1.0816	0.3699	0.4351	1
GLYCINE_SERINE_AND_THREONINE_METABOLISM	0.4158	1.0695	0.3747	0.4442	1
SPLICEOSOME	-0.2392	-1.0203	0.3758	0.916	1
HUNTINGTONS_DISEASE	0.202	1.0422	0.3854	0.4742	1
BLADDER_CANCER	0.3071	1.0277	0.3936	0.4911	1
PHOSPHATIDYLINOSITOL_SIGNALING_SYSTEM	0.2675	1.0266	0.3987	0.4888	1
ARGININE_AND_PROLINE_METABOLISM	0.3204	1.0253	0.407	0.4824	1
HISTIDINE_METABOLISM	0.3782	1.0263	0.4204	0.4852	1
GLYCOSAMINOGLYCAN_BIOSYNTHESIS_HEPARAN_SULFATE	0.3498	1.0141	0.4399	0.4902	1
GLYCOSPHINGOLIPID_BIOSYNTHESIS_LACTO_AND_NEOLACTO_SERIES	0.385	1.0171	0.4418	0.4895	1
TERPENOID_BACKBONE_BIOSYNTHESIS	-0.3683	-1.0252	0.4426	0.9596	1
BETA_ALANINE_METABOLISM	0.3551	1.0026	0.452	0.5018	1
PROTEIN_EXPORT	-0.2755	-0.9897	0.4589	0.9444	1
GNRH_SIGNALING_PATHWAY	0.2618	0.9869	0.4617	0.5192	1
NITROGEN_METABOLISM	-0.3757	-0.9896	0.4801	0.8948	1
GLYCEROPHOSPHOLIPID_METABOLISM	-0.2561	-0.9792	0.501	0.8738	1
ALPHA_LINOLENIC_ACID_METABOLISM	-0.383	-0.9543	0.5101	0.8902	1
PEROXISOME	-0.2491	-0.9512	0.5211	0.8568	1
ONE_CARBON_POOL_BY_FOLATE	-0.2991	-0.9135	0.5447	0.9007	1
CIRCADIAN_RHYTHM_MAMMAL	-0.3483	-0.8917	0.5571	0.8741	1
MISMATCH_REPAIR	0.3232	0.8929	0.5583	0.6462	1
TYROSINE_METABOLISM	0.3256	0.8965	0.5776	0.646	1
RIG_I_LIKE_RECEPTOR_SIGNALING_PATHWAY	0.2818	0.8854	0.5792	0.6376	1
GLYCOSPHINGOLIPID_BIOSYNTHESIS_GLOBO_SERIES	0.3547	0.9053	0.5857	0.6364	1
TAURINE_AND_HYPOTAURINE_METABOLISM	0.4034	0.8929	0.6114	0.6414	1
GALACTOSE_METABOLISM	0.2757	0.8905	0.6125	0.6352	1
GLYCOLYSIS_GLUCONEOGENESIS	-0.2717	-0.8936	0.6215	0.9071	1
PPAR_SIGNALING_PATHWAY	0.2924	0.8908	0.6283	0.6393	1
P53_SIGNALING_PATHWAY	0.2323	0.8745	0.6343	0.6487	1
ETHER_LIPID_METABOLISM	0.2998	0.8734	0.6593	0.6456	1
NON_HOMOLOGOUS_END_JOINING	-0.2731	-0.8088	0.6749	0.9081	1
GLUTATHIONE_METABOLISM	-0.2677	-0.8306	0.6819	0.9314	1
N_GLYCAN_BIOSYNTHESIS	0.2056	0.7891	0.6872	0.7489	1
BUTANOATE_METABOLISM	-0.2706	-0.8394	0.6969	0.9483	1
FATTY_ACID_METABOLISM	0.2672	0.7992	0.7219	0.749	1
ALANINE_ASPARTATE_AND_GLUTAMATE_METABOLISM	0.2648	0.8109	0.7389	0.7365	1
PROXIMAL_TUBULE_BICARBONATE_RECLAMATION	0.2958	0.7848	0.7396	0.75	1
PENTOSE_PHOSPHATE_PATHWAY	-0.2491	-0.7907	0.7489	0.8816	1
PHENYLALANINE_METABOLISM	-0.3321	-0.7937	0.7515	0.9055	1
RNA_DEGRADATION	0.1622	0.7506	0.7561	0.7926	1
OXIDATIVE_PHOSPHORYLATION	0.1706	0.6717	0.7602	0.8838	1
INOSITOL_PHOSPHATE_METABOLISM	0.2096	0.7964	0.7626	0.7486	1
HOMOLOGOUS_RECOMBINATION	-0.2392	-0.6611	0.7794	0.9591	1
TASTE_TRANSDUCTION	-0.3031	-0.8245	0.7859	0.91	1
BASAL_TRANSCRIPTION_FACTORS	0.2158	0.699	0.786	0.8562	1
ABC_TRANSPORTERS	0.273	0.791	0.7935	0.7513	1
STEROID_BIOSYNTHESIS	-0.2633	-0.7236	0.7992	0.9611	1
OTHER_GLYCAN_DEGRADATION	-0.2239	-0.6692	0.865	0.9778	1
O_GLYCAN_BIOSYNTHESIS	-0.2567	-0.7032	0.9024	0.9611	1
CITRATE_CYCLE_TCA_CYCLE	-0.1576	-0.5612	0.9185	0.9859	1
BASE_EXCISION_REPAIR	0.1619	0.5805	0.932	0.9548	1
RNA_POLYMERASE	-0.1571	-0.5532	0.9774	0.9638	1
REGULATION_OF_AUTOPHAGY	0.1741	0.493	0.9938	0.9849	1
OLFACTORY_TRANSDUCTION	-0.2144	-0.5647	0.998	1	1
