# Supplementary material for: A novel signature of aging-related genes associated with lymphatic metastasis for survival prediction in patients with bladder cancer
Source: Front Oncol. 2023 Jun 27;13:1140891. doi: 10.3389/fonc.2023.1140891 (PMC10335803; doi:10.3389/fonc.2023.1140891)
Supplement: Supplementary file 2 [file DataSheet_2.xlsx]

## Sheet: Sheet1
Sample name	invasiveness	status	time	status	UCHL1	ELN	TP63	EFEMP1	risk score	TMN stage
BT087	1	0	57.6333	Alive	7.13111	7.09731	11.4592	7.67809	0.755238	T2N0M0	GSM340640
BT063	1	0	75.7	Alive	7.24876	7.18519	12.335	7.11039	0.715947	T4N1M0	GSM340621
BT139	1	0	23.9	Alive	7.28576	7.43334	12.323	8.03561	0.777669	TaN0M0	GSM340686
BT002	1	0	136.967	Alive	7.14058	7.1971	7.3479	7.86503	0.835309	T1N0M0	GSM340729
BT012	1	0	125.267	Alive	7.13703	7.10931	11.0615	7.423	0.747567	TaN0M0	GSM340638
BT097	2	0	48.4333	Alive	13.3475	7.37245	8.32393	7.29748	1.05668	T1N0M0	GSM340662
BT105	2	1	5.93333	Dead	7.2846	6.96263	12.1307	9.26089	0.838231	TaN0M0	GSM340618
BT155	2	1	15.4667	Dead	8.32367	7.41318	10.1322	8.61273	0.889844	T4N2M1	GSM340646
BT069	2	1	11.2333	Dead	8.94333	7.20915	11.4564	7.03239	0.798587	T1N0M0	GSM340689
BT150	1	0	21.2333	Alive	7.11667	7.12804	10.87	7.72112	0.767422	T2N0M0	GSM340693
BT107	1	0	41.8	Alive	11.5732	7.30645	9.97258	7.10178	0.941363	T1N0M0	GSM340654
BT032	2	0	121.2	Alive	7.64003	7.43627	12.6224	7.1147	0.735136	T1N0M0	GSM340628
BT098	2	1	4.5	Dead	7.39208	7.26379	11.5809	7.55152	0.7617	TaN0M0	GSM340697
BT153	1	0	19	Alive	7.41197	7.23959	11.6563	7.31678	0.747186	TaN0M0	GSM340753
BT023	1	1	22.6667	Dead	7.35709	7.32428	10.9289	7.1277	0.74801	T1N0M0	GSM340623
BT083	1	0	58.7333	Alive	9.84145	7.2031	13.2338	7.98018	0.862588	T2N0M0	GSM340687
BT164	2	0	10.0333	Alive	9.74588	7.29715	12.1259	7.23161	0.835911	T1N0M0	GSM340748
BT119	1	1	23.5333	Dead	8.14842	7.40822	12.4755	7.27695	0.767753	T1N0M0	GSM340608
BT019	2	1	3.13333	Dead	7.23659	7.20378	11.4708	7.00997	0.72408	T2N0M0	GSM340725
BT142	2	1	2.13333	Dead	8.13307	7.23073	11.0019	7.13095	0.777577	T1N0M0	GSM340738
BT125	2	1	5.76667	Dead	11.295	7.13726	12.1597	8.30215	0.95861	T3aN0M0	GSM340676
BT042	1	1	51.7667	Dead	7.20509	7.12982	11.4833	7.47519	0.747239	T1N0M0	GSM340649
BT009	2	1	12.5667	Dead	8.40384	7.33806	12.4013	7.23279	0.775391	TaN0M0	GSM340702
BT129	2	1	7.1	Dead	11.6082	7.18357	12.4561	9.7672	1.05265	TaN0M0	GSM340682
BT085	1	0	58.4333	Alive	7.23994	7.16586	11.3171	7.20808	0.737042	T1N0M0	GSM340607
BT089	2	0	56.4667	Alive	8.04512	6.99612	12.3261	7.28626	0.755005	T1N0M0	GSM340731
BT149	1	0	21.2333	Alive	7.42806	7.16821	11.6848	7.67779	0.766203	T2N0M0	GSM340723
BT113	1	1	31.9667	Dead	7.22254	6.97533	11.3125	7.20352	0.730897	T4N0M0	GSM340635
BT120	2	1	15.1	Dead	7.63503	7.17311	11.9955	7.12403	0.73835	T3N1M0	GSM340656
BT051	1	1	85.4333	Dead	7.32665	7.06455	12.0992	7.16632	0.722979	T3bN0M0	GSM340624
BT151	1	0	20.4667	Alive	7.08043	7.01035	11.4792	7.36121	0.732167	T2N0M0	GSM340643
BT045	1	0	90.4667	Alive	7.24133	6.96765	11.3602	7.55784	0.751077	TaN0M0	GSM340648
BT091	1	0	52.9667	Alive	7.43121	7.34808	12.0578	7.33051	0.7453	T1N0M0	GSM340762
BT003	1	0	136.367	Alive	7.40288	7.17597	12.8471	7.53242	0.738274	T2N1M0	GSM340637
BT026	2	1	66.3	Dead	7.47328	7.25141	11.2865	7.2643	0.753066	T3N0M0	GSM340625
BT148	1	0	57.8667	Alive	7.06998	7.35762	12.2347	7.29673	0.725357	T1N0M0	GSM340737
BT162	2	0	11.8	Alive	7.12668	7.23717	10.8549	7.67439	0.768395	T1N0M0	GSM340631
BT121	1	0	34.8667	Alive	7.5396	7.13178	12.2362	7.23155	0.735448	T1N0M0	GSM340717
BT046	1	0	86.0667	Alive	7.40541	7.05454	11.6367	7.16118	0.733218	T2N1M1	GSM340652
BT109	1	0	41.0667	Alive	6.99115	7.17339	10.255	7.2033	0.743457	T2N0M0	GSM340605
BT017	1	0	127.633	Alive	7.13616	7.185	11.9443	7.31144	0.728978	T1N0M0	GSM340764
BT152	1	0	20.4	Alive	8.12149	7.1393	11.6083	7.1393	0.765297	T3bN0M0	GSM340688
BT123	1	0	33.7	Alive	7.44572	7.15311	12.1311	7.068	0.724321	T2N2M0	GSM340651
BT079	1	0	59.6	Alive	7.35202	7.19352	13.1691	7.18379	0.711368	T1N0M0	GSM340724
BT064	1	0	75.1333	Alive	7.12394	7.12394	10.6818	7.18445	0.739815	T2N0M0	GSM340685
BT117	2	0	28.1	Alive	11.1753	6.93973	11.6185	8.48562	0.967349	T2N0M0	GSM340663
BT161	2	0	15.3667	Alive	8.25231	6.98243	10.9483	7.01915	0.770309	T1N0M0	GSM340739
BT050	2	1	10.2667	Dead	7.55162	7.19973	13.2264	7.21824	0.721114	T1N0M0	GSM340695
BT037	1	0	98.2333	Alive	7.49583	7.05811	11.5993	7.22538	0.741464	T1N0M0	GSM340615
BT116	1	0	36.5667	Alive	7.15873	6.97861	11.9934	7.32324	0.724179	TaN0M0	GSM340617
BT028	1	0	120.6	Alive	7.5096	7.30461	11.3181	7.22011	0.753023	T4aN0M0	GSM340627
BT043	1	0	92.8333	Alive	7.81967	7.24086	11.412	7.08574	0.755278	T4N0M1	GSM340743
BT165	1	0	6.73333	Alive	7.95733	7.25536	7.59141	7.20539	0.82994	TaN0M0	GSM340636
BT027	1	0	120.167	Alive	7.22398	7.29436	11.4245	7.17474	0.736233	T1N0M0	GSM340722
BT115	2	0	36.8333	Alive	7.94008	7.35239	11.9226	7.97015	0.806064	T1N0M0	GSM340633
BT024	2	0	120.5	Alive	11.1279	7.331	11.7352	8.08882	0.95136	T1N0M0	GSM340765
BT114	1	0	37.3	Alive	7.1393	7.16896	11.9036	7.08936	0.716568	T1N0M0	GSM340634
BT099	1	0	47.5	Alive	7.20029	7.31645	12.1819	7.15194	0.722322	TaN0M0	GSM340706
BT044	2	0	90.7333	Alive	7.16166	7.11315	7.01801	7.28742	0.806036	T1N0M0	GSM340673
BT146	1	0	21.6333	Alive	10.1824	7.03087	12.54	8.61739	0.920207	T1N0M0	GSM340683
BT018	1	0	124.533	Alive	7.90988	7.27044	8.26	7.11397	0.81231	T3bN0M0	GSM340751
BT008	2	0	129.933	Alive	9.79445	7.25833	12.3007	8.95906	0.933359	T4N0M0	GSM340747
BT060	1	1	70.7333	Dead	7.81762	7.06794	9.95282	7.3024	0.786401	T2N0M0	GSM340690
BT062	1	0	75.3333	Alive	7.39094	7.30852	8.22835	7.15498	0.794072	T4N1M1	GSM340694
BT130	2	1	17.1333	Dead	8.86091	7.37501	11.3161	8.38855	0.879785	T1N0M0	GSM340629
BT093	2	1	17.8667	Dead	9.09092	7.2184	12.2291	8.33347	0.86745	T1N0M0	GSM340645
BT070	2	0	69.4333	Alive	10.2567	7.17003	11.1697	9.93038	1.02469	T1N0M0	GSM340684
BT111	2	0	38.9667	Alive	7.32404	7.21648	12.0113	7.18715	0.729638	T2N0M0	GSM340614
BT066	1	0	74.1667	Alive	7.31242	7.3035	10.4368	7.4472	0.771815	T2N0M0	GSM340606
BT035	1	0	99.7333	Alive	7.15047	7.40709	11.7684	7.67439	0.759353	T2N0M0	GSM340712
BT016	2	1	16.6667	Dead	7.78867	7.16923	10.9148	7.11961	0.761947	T2aN0M0	GSM340672
BT166	2	0	5.3	Alive	9.87592	7.28033	11.4713	9.72316	0.994694	T1N0M0	GSM340710
BT065	1	0	75.1333	Alive	7.29112	7.29112	11.5597	7.0747	0.731086	T2N0M0	GSM340659
BT056	2	0	81.6333	Alive	11.7106	6.95561	10.8956	8.98003	1.03068	T3bN0M0	GSM340641
BT011	1	0	125.033	Alive	7.35497	7.37306	10.4505	7.16242	0.758952	T1N0M0	GSM340679
BT055	1	1	70.9333	Dead	7.29652	7.30642	9.13419	7.49529	0.794953	T1N0M0	GSM340760
BT088	1	1	36.3	Dead	7.08769	7.16345	11.3651	7.15267	0.726521	T2N0M0	GSM340736
BT145	1	0	20.8333	Alive	7.12879	7.40559	12.0843	7.26168	0.729587	T3N0M0	GSM340711
BT022	1	0	120.6	Alive	7.14576	7.23794	11.7048	7.07731	0.72124	TaN0M0	GSM340665
BT131	1	1	23.5667	Dead	7.79283	7.26995	12.2816	7.32003	0.75439	TaN0M0	GSM340745
BT138	1	0	28.4667	Alive	7.20079	7.07968	12.3688	7.14509	0.712461	T3NxM0	GSM340727
BT134	1	0	29.7333	Alive	7.13242	7.31004	9.92948	7.05106	0.74972	T1N0M0	GSM340678
BT029	2	1	14.5667	Dead	7.27832	7.2051	11.4826	7.46656	0.751941	T1N0M0	GSM340681
BT010	2	0	128.967	Alive	8.41512	7.1052	11.1997	7.20295	0.787131	T1N0M0	GSM340744
BT156	2	1	26.4333	Dead	10.5712	7.19597	11.9821	9.89494	1.0237	T1N0M0	GSM340718
BT103	1	0	43.5	Alive	7.16018	7.20734	12.209	7.08164	0.713149	T2N0M0	GSM340767
BT040	1	1	80.4333	Dead	7.25022	7.16091	11.7256	7.07217	0.722958	T4aN0M0	GSM340721
BT073	2	0	65.2333	Alive	7.94118	7.25417	8.28452	7.19688	0.81757	TaN0M0	GSM340733
BT154	2	0	79.3	Alive	10.4132	7.21471	9.03355	7.33969	0.918133	T2N0M0	GSM340705
BT038	1	0	106.033	Alive	7.40323	7.18076	11.4519	7.48054	0.757902	T2bN0M0	GSM340749
BT031	1	0	106.6	Alive	7.8758	7.11667	9.68113	7.40664	0.800581	T2N2M0	GSM340761
BT047	1	1	134.967	Dead	7.25694	7.14409	8.01492	7.23759	0.792035	T1N0M0	GSM340701
BT081	1	1	59.8667	Dead	7.3957	7.53791	10.1366	7.14242	0.769107	T1N0M0	GSM340769
BT136	1	0	29.3667	Alive	7.21712	7.30161	10.8173	7.21712	0.748351	T1N0M0	GSM340699
BT102	2	0	45.1333	Alive	8.66742	7.3873	7.36653	7.06944	0.859666	T1N0M0	GSM340674
BT106	1	1	31.5333	Dead	8.32214	7.23794	10.1512	7.08606	0.796961	T1N0M0	GSM340759
BT077	1	0	60.9	Alive	10.7069	7.176	7.1619	7.07705	0.944653	T1N0M0	GSM340746
BT101	2	0	45.6	Alive	9.55368	7.24915	10.853	8.12868	0.898432	T1N0M0	GSM340668
BT158	2	1	6.4	Dead	9.33782	7.28108	12.7885	8.56476	0.883984	T1N0M0	GSM340707
BT143	2	0	22.2667	Alive	12.7138	6.96838	12.6567	10.3934	1.12669	T1N0M0	GSM340692
BT110	2	0	39.7667	Alive	10.9032	7.2482	11.8023	8.56277	0.965655	TaN0M0	GSM340713
BT084	1	1	46.1667	Dead	7.06692	6.99689	12.3173	7.01555	0.697868	T1N0M0	GSM340754
BT082	1	0	59	Alive	7.33309	6.9303	11.5315	7.435	0.744157	T1N0M0	GSM340763
BT034	1	1	67.0333	Dead	6.90221	7.63885	12.2967	7.28124	0.724007	T1N0M0	GSM340669
BT090	2	0	55.5	Alive	7.40804	7.16156	11.1523	7.11382	0.741336	T1N0M0	GSM340619
BT075	1	0	62	Alive	7.859	7.34	11.7303	7.12686	0.756908	T1N0M0	GSM340715
BT160	2	0	18.1333	Alive	7.47927	7.17018	12.3899	7.14421	0.726432	T2N0M0	GSM340658
BT057	1	0	80.2	Alive	7.4153	7.3579	13.0164	7.48279	0.738205	T2N0M0	GSM340670
BT072	1	0	67.0667	Alive	8.06736	7.0471	11.9056	7.26321	0.762795	T4N0M0	GSM340661
BT127	1	0	32.8667	Alive	7.2014	7.30783	9.9079	7.32627	0.768763	TaN0M0	GSM340691
BT007	1	1	18.5333	Dead	7.2417	7.13125	12.2885	7.2417	0.72246	T3N1M0	GSM340639
BT030	2	0	115.833	Alive	7.70064	7.33282	11.4979	7.32271	0.764949	T1N0M0	GSM340708
BT086	1	0	58.0667	Alive	7.47599	7.31388	11.3651	7.52315	0.768497	T1N0M0	GSM340664
BT133	1	0	30.1	Alive	9.04159	7.25776	10.8427	7.13352	0.819801	T1N0M0	GSM340752
BT104	1	0	44.1	Alive	7.65562	7.26893	10.8632	7.0673	0.756823	T2N0M0	GSM340757
BT005	1	1	87.0667	Dead	6.95551	6.95551	7.35698	7.00775	0.771397	T2aN0M0	GSM340720
BT137	1	1	17.6667	Dead	7.80317	6.89616	11.094	7.50494	0.774346	T2aN0M0	GSM340609
BT039	1	0	95.3	Alive	7.11348	6.98918	12.5908	7.11348	0.700867	T1N0M0	GSM340740
BT013	1	0	130.6	Alive	7.3065	7.24767	11.4978	7.12361	0.734359	T1N0M0	GSM340620
BT041	1	1	35.7	Dead	8.47007	7.24545	12.0114	7.27476	0.784372	T1N0M0	GSM340642
BT157	2	1	13.2667	Dead	7.22776	7.17585	11.1266	7.27743	0.743847	T1N0M0	GSM340630
BT147	1	0	21.4	Alive	9.60727	7.36188	11.8677	9.83259	0.985366	TaN0M0	GSM340610
BT124	2	1	11.0667	Dead	9.18891	7.27157	10.9947	7.89333	0.867675	T1N0M0	GSM340696
BT092	2	1	11.5	Dead	8.36805	7.18924	12.6723	8.36805	0.830654	T3aN0M0	GSM340728
BT068	2	1	15.1	Dead	8.65465	7.11876	11.7145	7.6587	0.815621	T1N0M0	GSM340622
BT141	1	1	13.9333	Dead	7.58836	7.23433	12.6347	7.91675	0.773289	T1N0M0	GSM340655
BT004	1	1	26.9	Dead	7.85485	7.00073	11.538	7.09346	0.748623	T3aN0M0	GSM340755
BT132	1	0	30.7	Alive	6.77782	7.34138	10.4003	7.25896	0.739809	TaN0M0	GSM340671
BT163	2	0	10.8667	Alive	12.9385	7.2167	6.86516	8.20256	1.11045	T3aN2M1	GSM340660
BT058	1	0	78.8333	Alive	8.06321	7.08118	11.6586	6.996	0.752175	T1N0M0	GSM340716
BT074	2	1	11.9667	Dead	7.74028	7.08142	11.0659	7.43431	0.773127	T1N0M0	GSM340657
BT049	2	1	25.8333	Dead	10.5831	7.2763	10.7935	7.23155	0.892519	TaN0M0	GSM340612
BT100	2	1	5.23333	Dead	13.5569	7.36121	12.9247	7.20695	0.986033	TaN0M0	GSM340644
BT033	1	1	98	Dead	8.12006	7.26733	11.9281	7.03979	0.757875	T1N0M0	GSM340632
BT144	2	1	6.86667	Dead	7.19008	7.54551	10.7923	7.1698	0.751556	T1N0M0	GSM340626
BT067	1	1	16.2333	Dead	9.79609	7.48844	11.494	7.22885	0.853306	T3bN0M0	GSM340719
BT094	1	1	28.5333	Dead	7.18924	7.34276	12.1959	7.17052	0.723413	T2N1M1	GSM340703
BT021	1	1	3.23333	Dead	7.18563	7.37735	11.9721	7.21783	0.730527	T1N0M0	GSM340616
BT014	2	1	1.03333	Dead	7.5553	7.31627	12.0434	7.07585	0.735327	T1N0M0	GSM340730
BT080	2	1	10.4	Dead	7.55379	7.25839	7.52347	7.78744	0.847337	T1N0M0	GSM340677
BT015	1	0	129.667	Alive	6.87964	7.23673	11.7398	7.16814	0.714504	T2N0M0	GSM340756
BT159	2	1	10.6667	Dead	7.29515	7.2477	12.28	7.17865	0.724444	T1N0M0	GSM340735
BT052	1	1	3.16667	Dead	10.4472	7.08471	9.33694	7.22806	0.904726	T3bN2M0	GSM340613
BT076	1	0	61.3333	Alive	7.12558	7.18924	11.0857	7.05386	0.727667	T4N2M0	GSM340734
BT036	1	1	50.3	Dead	6.93853	7.17322	11.6781	7.19245	0.717671	T1N0M0	GSM340768
BT001	1	1	18.1667	Dead	7.1707	7.04598	10.4308	7.31636	0.751298	T1N0M0	GSM340675
BT061	2	1	8.7	Dead	7.50235	7.35762	9.94621	7.65309	0.80113	T1N0M0	GSM340742
BT118	2	1	3.93333	Dead	10.1165	7.19445	11.777	7.15413	0.850083	T1N0M0	GSM340653
BT059	1	0	78.7333	Alive	7.65948	7.28706	12.3444	7.18652	0.740486	T1N0M0	GSM340700
BT108	2	1	6.5	Dead	7.29031	7.1383	8.14806	7.09937	0.783215	T1N0M0	GSM340714
BT054	1	0	83.6333	Alive	7.24692	6.9445	7.67032	7.24692	0.792229	T2N0M0	GSM340709
BT053	1	0	83.6333	Alive	7.43427	7.31527	7.38411	7.43427	0.825745	T4N0M0	GSM340704
BT078	1	0	60.2	Alive	7.18333	7.34888	9.46767	8.06558	0.818681	TaN0M0	GSM340750
BT020	1	1	65.9333	Dead	7.13212	7.23728	9.24766	7.19414	0.766914	TaN3M1	GSM340732
BT095	1	1	17.6333	Dead	9.72455	7.26518	11.9461	9.59603	0.97287	T1N0M0	GSM340611
BT006	1	1	15.3	Dead	7.89883	7.22015	11.356	7.16383	0.76348	T3N0M0	GSM340667
BT122	2	0	34.2333	Alive	7.82897	7.30612	12.3939	7.52642	0.766973	T3aN0M0	GSM340726
BT025	1	1	50.4333	Dead	8.21591	7.25045	11.6199	7.55115	0.795845	T1N0M0	GSM340680
BT071	1	1	25.0333	Dead	7.9477	7.31145	10.0494	7.43133	0.804471	TaN0M0	GSM340741
BT128	2	1	9.23333	Dead	7.31241	7.26761	12.465	7.13058	0.719985	T3N1M0	GSM340647
BT048	1	1	65.9333	Dead	6.96985	7.1413	11.9868	7.15209	0.710844	T1N0M0	GSM340650
BT135	1	1	15.4333	Dead	7.11039	7.13285	9.48102	7.45027	0.774088	T3bN0M0	GSM340698
BT140	1	0	23.5667	Alive	7.23461	7.28626	10.8035	7.29612	0.753438	T1N0M0	GSM340666
BT096	2	1	15.4	Dead	10.8988	7.18549	7.07552	7.04271	0.952523	TaN0M0	GSM340766
BT126	2	0	33.0667	Alive	7.346	7.06162	10.4434	7.18425	0.751414	T1N0M0	GSM340758
