# Supplementary material for: A novel signature of aging-related genes associated with lymphatic metastasis for survival prediction in patients with bladder cancer
Source: Front Oncol. 2023 Jun 27;13:1140891. doi: 10.3389/fonc.2023.1140891 (PMC10335803; doi:10.3389/fonc.2023.1140891)
Supplement: Supplementary file 3 [file DataSheet_3.xls]

## Sheet: Figure 11
A	NC	ELN coated			I		NC			ELN coated
	50	55				CDH1	1	0.07233	3	0.88009	0.10942	3
	45	40				CDH2	1	0.07532	3	0.83764	0.0519	3
	40	50				VIM	1	0.0788	3	0.92519	0.08155	3
						MMP2	1	0.0596	3	0.99886	0.03197	3
B	NC	ELN coated				MMP9	1	0.04293	3	1.12256	0.0855	3
	0.7	0.95				COL1A1	1	0.0771	3	2.5827	0.19044	3
	0.66	0.9				COL1A2	1	0.05201	3	0.48542	0.12653	3
	0.64	0.85				COL5A2	1	0.05104	3	1.89332	0.06453	3
						COL6A1	1	0.08765	3	1.07712	0.05105	3
C	NC	ELN coated				COL6A2	1	0.10121	3	0.94581	0.10657	3
	1	2.5				COL6A3	0	0	3	0	0	3
	1.25	2
	1.33333	2.66667
D	NC	ELN coated
	1	1.90476
	1.19048	2.14286
	1.09524	1.78571
J	NC	ELN coated
	19.304	28.472
	21.379	28.967
	24.104	29.578
